# Supplementary material for: Associations between multimorbidity and adverse health outcomes in UK Biobank and the SAIL Databank: A comparison of longitudinal cohort studies
Source: PLoS Med. 2022 Mar 7;19(3):e1003931. doi: 10.1371/journal.pmed.1003931 (PMC8901063; doi:10.1371/journal.pmed.1003931)
Supplement: S1 File — LTC, long-term condition. (CSV) [file pmed.1003931.s003.csv]

Read Code	Description	MMCode
662G.	Hypertensive treatm.changed	2
662O.	On treatment for hypertension	2
662P.	Hypertension monitoring	2
662q.	Trial reduction of antihypertensive therapy	2
662r.	Trial withdrawal of antihypertensive therapy	2
8B26.	Antihypertensive therapy	2
8BL0.	Patient on maximal tolerated antihypertensive therapy	2
8CR4.	Hypertension clinical management plan	2
F4042	Blind hypertensive eye	2
F4213	Hypertensive retinopathy	2
F4504	Ocular hypertension	2
G2...	Hypertensive disease	2
G20..	Essential hypertension	2
G200.	Malignant essential hypertension	2
G201.	Benign essential hypertension	2
G202.	Systolic hypertension	2
G203.	Diastolic hypertension	2
G20z.	Essential hypertension NOS	2
G21..	Hypertensive heart disease	2
G210.	Malignant hypertensive heart disease	2
G2100	Malignant hypertensive heart disease without CCF	2
G2101	Malignant hypertensive heart disease with CCF	2
G210z	Malignant hypertensive heart disease NOS	2
G211.	Benign hypertensive heart disease	2
G2110	Benign hypertensive heart disease without CCF	2
G2111	Benign hypertensive heart disease with CCF	2
G211z	Benign hypertensive heart disease NOS	2
G21z.	Hypertensive heart disease NOS	2
G21z0	Hypertensive heart disease NOS without CCF	2
G21z1	Hypertensive heart disease NOS with CCF	2
G21zz	Hypertensive heart disease NOS	2
G22..	Hypertensive renal disease	2
G220.	Malignant hypertensive renal disease	2
G221.	Benign hypertensive renal disease	2
G222.	Hypertensive renal disease with renal failure	2
G22z.	Hypertensive renal disease NOS	2
G23..	Hypertensive heart and renal disease	2
G230.	Malignant hypertensive heart and renal disease	2
G231.	Benign hypertensive heart and renal disease	2
G232.	Hypertensive heart&renal dis wth (congestive) heart failure	2
G233.	Hypertensive heart and renal disease with renal failure	2
G234.	Hyperten heart&renal dis+both(congestv)heart and renal fail	2
G23z.	Hypertensive heart and renal disease NOS	2
G24..	Secondary hypertension	2
G240.	Secondary malignant hypertension	2
G2400	Secondary malignant renovascular hypertension	2
G240z	Secondary malignant hypertension NOS	2
G241.	Secondary benign hypertension	2
G2410	Secondary benign renovascular hypertension	2
G241z	Secondary benign hypertension NOS	2
G244.	Hypertension secondary to endocrine disorders	2
G24z.	Secondary hypertension NOS	2
G24z0	Secondary renovascular hypertension NOS	2
G24z1	Hypertension secondary to drug	2
G24zz	Secondary hypertension NOS	2
G2y..	Other specified hypertensive disease	2
G2z..	Hypertensive disease NOS	2
G672.	Hypertensive encephalopathy	2
Gyu2.	[X]Hypertensive diseases	2
Gyu20	[X]Other secondary hypertension	2
Gyu21	[X]Hypertension secondary to other renal disorders	2
1B17.	Depressed	3
1B1U.	Symptoms of depression	3
1BT..	Depressed mood	3
2257	O/E - depressed	3
62T1.	Puerperal depression	3
66590	Antidepressant drug treatment started	3
6G00.	Postnatal depression counselling	3
8CAa.	Patient given advice about management of depression	3
8HHq.	Referral for guided self-help for depression	3
9H90.	Depression annual review	3
9H91.	Depression medication review	3
9H92.	Depression interim review	3
9HA0.	On depression register	3
E0013	Presenile dementia with depression	3
E002.	Senile dementia with depressive or paranoid features	3
E0021	Senile dementia with depression	3
E002z	Senile dementia with depressive or paranoid features NOS	3
E0043	Arteriosclerotic dementia with depression	3
E02y3	Drug-induced depressive state	3
E112.	Single major depressive episode	3
E1120	Single major depressive episode, unspecified	3
E1121	Single major depressive episode, mild	3
E1122	Single major depressive episode, moderate	3
E1123	Single major depressive episode, severe, without psychosis	3
E1124	Single major depressive episode, severe, with psychosis	3
E1125	Single major depressive episode, partial or unspec remission	3
E1126	Single major depressive episode, in full remission	3
E112z	Single major depressive episode NOS	3
E113.	Recurrent major depressive episode	3
E1130	Recurrent major depressive episodes, unspecified	3
E1131	Recurrent major depressive episodes, mild	3
E1132	Recurrent major depressive episodes, moderate	3
E1133	Recurrent major depressive episodes, severe, no psychosis	3
E1134	Recurrent major depressive episodes, severe, with psychosis	3
E1135	Recurrent major depressive episodes,partial/unspec remission	3
E1136	Recurrent major depressive episodes, in full remission	3
E1137	Recurrent depression	3
E113z	Recurrent major depressive episode NOS	3
E118.	Seasonal affective disorder	3
E11y2	Atypical depressive disorder	3
E11z2	Masked depression	3
E130.	Reactive depressive psychosis	3
E135.	Agitated depression	3
E204.	Neurotic depression reactive type	3
E2003	Anxiety with depression	3
E290.	Brief depressive reaction	3
E290z	Brief depressive reaction NOS	3
E291.	Prolonged depressive reaction	3
E2B..	Depressive disorder NEC	3
E2B0.	Postviral depression	3
E2B1.	Chronic depression	3
Eu204	[X]Post-schizophrenic depression	3
Eu251	[X]Schizoaffective disorder, depressive type	3
Eu32.	[X]Depressive episode	3
Eu320	[X]Mild depressive episode	3
Eu321	[X]Moderate depressive episode	3
Eu322	[X]Severe depressive episode without psychotic symptoms	3
Eu323	[X]Severe depressive episode with psychotic symptoms	3
Eu324	[X]Mild depression	3
Eu325	[X]Major depression, mild	3
Eu326	[X]Major depression, moderately severe	3
Eu327	[X]Major depression, severe without psychotic symptoms	3
Eu328	[X]Major depression, severe with psychotic symptoms	3
Eu329	[X]Single major depr ep, severe with psych, psych in remiss	3
Eu32A	[X]Recurr major depr ep, severe with psych, psych in remiss	3
Eu32y	[X]Other depressive episodes	3
Eu32z	[X]Depressive episode, unspecified	3
Eu33.	[X]Recurrent depressive disorder	3
Eu330	[X]Recurrent depressive disorder, current episode mild	3
Eu331	[X]Recurrent depressive disorder, current episode moderate	3
Eu332	[X]Recurr depress disorder cur epi severe without psyc sympt	3
Eu333	[X]Recurrent depress disorder cur epi severe with psyc symp	3
Eu334	[X]Recurrent depressive disorder, currently in remission	3
Eu33y	[X]Other recurrent depressive disorders	3
Eu33z	[X]Recurrent depressive disorder, unspecified	3
Eu341	[X]Dysthymia	3
Eu412	[X]Mixed anxiety and depressive disorder	3
Eu920	[X]Depressive conduct disorder	3
ZN120	EPDS score 12 to 13	3
ZN121	EPDS score above 13	3
ZN123	EPDS 8 month score 1-11	3
ZN124	EPDS 8 month score 12-13	3
ZN125	EPDS 8 month score above 13	3
173A.	Exercise induced asthma	5
173c.	Occupational asthma	5
173d.	Work aggravated asthma	5
1780	Aspirin induced asthma	5
1O2..	Asthma confirmed	5
663d.	Emergency asthma admission since last appointment	5
663e.	Asthma restricts exercise	5
6.63E+02	Asthma sometimes restricts exercise	5
6.63E+03	Asthma severely restricts exercise	5
663f.	Asthma never restricts exercise	5
663h.	Asthma - currently dormant	5
663j.	Asthma - currently active	5
663m.	Asthma accident and emergency attendance since last visit	5
663n.	Asthma treatment compliance satisfactory	5
663N.	Asthma disturbing sleep	5
663N0	Asthma causing night waking	5
663N1	Asthma disturbs sleep weekly	5
663N2	Asthma disturbs sleep frequently	5
663O.	Asthma not disturbing sleep	5
663O0	Asthma never disturbs sleep	5
663p.	Asthma treatment compliance unsatisfactory	5
663P.	Asthma limiting activities	5
663q.	Asthma daytime symptoms	5
663Q.	Asthma not limiting activities	5
663r.	Asthma causes night symptoms 1 to 2 times per month	5
663s.	Asthma never causes daytime symptoms	5
663t.	Asthma causes daytime symptoms 1 to 2 times per month	5
663u.	Asthma causes daytime symptoms 1 to 2 times per week	5
663U.	Asthma management plan given	5
663v.	Asthma causes daytime symptoms most days	5
663V.	Asthma severity	5
663P.	Asthma limiting activities	5
663q.	Asthma daytime symptoms	5
663r.	Asthma causes night symptoms 1 to 2 times per month	5
663u.	Asthma causes daytime symptoms 1 to 2 times per week	5
663v.	Asthma causes daytime symptoms most days	5
663V0	Occasional asthma	5
663V1	Mild asthma	5
663V2	Moderate asthma	5
663V3	Severe asthma	5
663w.	Asthma limits walking up hills or stairs	5
663W.	Asthma prophylactic medication used	5
663x.	Asthma limits walking on the flat	5
663y.	Number of asthma exacerbations in past year	5
66Y5.	Change in asthma management plan	5
66Y9.	Step up change in asthma management plan	5
66YA.	Step down change in asthma management plan	5
66YC.	Absent from work or school due to asthma	5
66YE.	Asthma monitoring due	5
66YJ.	Asthma annual review	5
66YK.	Asthma follow-up	5
66YP.	Asthma night-time symptoms	5
66YQ.	Asthma monitoring by nurse	5
66YR.	Asthma monitoring by doctor	5
8793	Asthma control step 0	5
8794	Asthma control step 1	5
8795	Asthma control step 2	5
8796	Asthma control step 3	5
8797	Asthma control step 4	5
8798	Asthma control step 5	5
8B3j.	Asthma medication review	5
8CR0.	Asthma clinical management plan	5
8791	Further asthma - drug prevent.	5
9hA..	Exception reporting: asthma quality indicators	5
H3120	Chronic asthmatic bronchitis	5
H33..	Asthma	5
H330.	Extrinsic (atopic) asthma	5
H3300	Extrinsic asthma without status asthmaticus	5
H3301	Extrinsic asthma with status asthmaticus	5
H330z	Extrinsic asthma NOS	5
H331.	Intrinsic asthma	5
H3310	Intrinsic asthma without status asthmaticus	5
H3311	Intrinsic asthma with status asthmaticus	5
H331z	Intrinsic asthma NOS	5
H332.	Mixed asthma	5
H333.	Acute exacerbation of asthma	5
H334.	Brittle asthma	5
H33z.	Asthma unspecified	5
H33z0	Status asthmaticus NOS	5
H33z1	Asthma attack	5
H33z2	Late-onset asthma	5
H33zz	Asthma NOS	5
H35y6	Sequoiosis (red-cedar asthma)	5
H35y7	Wood asthma	5
H47y0	Detergent asthma	5
14AL.	H/O: Treatment for ischaemic heart disease	6
G3...	Ischaemic heart disease	6
G30B.	Acute posterolateral myocardial infarction	6
G31..	Other acute and subacute ischaemic heart disease	6
G310.	Postmyocardial infarction syndrome	6
G3110	Myocardial infarction aborted	6
G312.	Coronary thrombosis not resulting in myocardial infarction	6
G31y.	Other acute and subacute ischaemic heart disease	6
G31y0	Acute coronary insufficiency	6
G31y1	Microinfarction of heart	6
G31y2	Subendocardial ischaemia	6
G31y3	Transient myocardial ischaemia	6
G31yz	Other acute and subacute ischaemic heart disease NOS	6
G32..	Old myocardial infarction	6
G33z.	Angina pectoris NOS	6
G33z0	Status anginosus	6
G33z1	Stenocardia	6
G33z2	Syncope anginosa	6
G33z3	Angina on effort	6
G33z4	Ischaemic chest pain	6
G33z5	Post infarct angina	6
G33z6	New onset angina	6
G33z7	Stable angina	6
G33zz	Angina pectoris NOS	6
G34..	Other chronic ischaemic heart disease	6
G340.	Coronary atherosclerosis	6
G3400	Single coronary vessel disease	6
G3401	Double coronary vessel disease	6
G34..	Other chronic ischaemic heart disease	6
G340.	Coronary atherosclerosis	6
G3400	Single coronary vessel disease	6
G3401	Double coronary vessel disease	6
G3412	Aneurysm of coronary vessels	6
G342.	Atherosclerotic cardiovascular disease	6
G343.	Ischaemic cardiomyopathy	6
G344.	Silent myocardial ischaemia	6
G34y.	Other specified chronic ischaemic heart disease	6
G34y0	Chronic coronary insufficiency	6
G34y1	Chronic myocardial ischaemia	6
G34yz	Other specified chronic ischaemic heart disease NOS	6
G34z.	Other chronic ischaemic heart disease NOS	6
G34z0	Asymptomatic coronary heart disease	6
G35..	Subsequent myocardial infarction	6
G350.	Subsequent myocardial infarction of anterior wall	6
G351.	Subsequent myocardial infarction of inferior wall	6
G353.	Subsequent myocardial infarction of other sites	6
G35X.	Subsequent myocardial infarction of unspecified site	6
G36..	Certain current complication follow acute myocardial infarct	6
G360.	Haemopericardium/current comp folow acut myocard infarct	6
G361.	Atrial septal defect/curr comp folow acut myocardal infarct	6
G362.	Ventric septal defect/curr comp fol acut myocardal infarctn	6
G363.	Ruptur cardiac wall w'out haemopericard/cur comp fol ac MI	6
G364.	Ruptur chordae tendinae/curr comp fol acute myocard infarct	6
G365.	Rupture papillary muscle/curr comp fol acute myocard infarct	6
G366.	Thrombosis atrium,auric append&vent/curr comp foll acute MI	6
G38..	Postoperative myocardial infarction	6
G380.	Postoperative transmural myocardial infarction anterior wall	6
G381.	Postoperative transmural myocardial infarction inferior wall	6
G382.	Postoperative transmural myocardial infarction other sites	6
G383.	Postoperative transmural myocardial infarction unspec site	6
G384.	Postoperative subendocardial myocardial infarction	6
G38z.	Postoperative myocardial infarction, unspecified	6
G3y..	Other specified ischaemic heart disease	6
G3z..	Ischaemic heart disease NOS	6
G501.	Post infarction pericarditis	6
G5y2.	Cardiovascular arteriosclerosis unspecified	6
Gyu3.	[X]Ischaemic heart diseases	6
Gyu31	[X]Other current complicatns following acute myocard infarct	6
Gyu32	[X]Other forms of acute ischaemic heart disease	6
Gyu33	[X]Other forms of chronic ischaemic heart disease	6
Gyu35	[X]Subsequent myocardial infarction of other sites	6
Gyu36	[X]Subsequent myocardial infarction of unspecified site	6
13AB.	Diabetic lipid lowering diet	8
13AC.	Diabetic weight reducing diet	8
13B1.	Diabetic diet	8
1434	H/O: diabetes mellitus	8
14F4.	H/O: Admission in last year for diabetes foot problem	8
2BBF.	Retinal abnormality - diabetes related	8
2BBk.	O/E - right eye stable treated prolif diabetic retinopathy	8
2BBL.	O/E - diabetic maculopathy present both eyes	8
2BBl.	O/E - left eye stable treated prolif diabetic retinopathy	8
2BBo.	O/E - sight threatening diabetic retinopathy	8
2BBP.	O/E - right eye background diabetic retinopathy	8
2BBQ.	O/E - left eye background diabetic retinopathy	8
2BBR.	O/E - right eye preproliferative diabetic retinopathy	8
2BBr.	Impaired vision due to diabetic retinopathy	8
2BBS.	O/E - left eye preproliferative diabetic retinopathy	8
2BBT.	O/E - right eye proliferative diabetic retinopathy	8
2BBV.	O/E - left eye proliferative diabetic retinopathy	8
2BBW.	O/E - right eye diabetic maculopathy	8
2BBX.	O/E - left eye diabetic maculopathy	8
2G510	Foot abnormality - diabetes related	8
2G5A.	O/E - Right diabetic foot at risk	8
2G5B.	O/E - Left diabetic foot at risk	8
2G5C.	Foot abnormality - diabetes related	8
2G5E.	O/E - Right diabetic foot at low risk	8
2G5F.	O/E - Right diabetic foot at moderate risk	8
2G5G.	O/E - Right diabetic foot at high risk	8
2G5H.	O/E - Right diabetic foot - ulcerated	8
2G5I.	O/E - Left diabetic foot at low risk	8
2G5J.	O/E - Left diabetic foot at moderate risk	8
2G5K.	O/E - Left diabetic foot at high risk	8
2G5L.	O/E - Left diabetic foot - ulcerated	8
2G5V.	O/E - right chronic diabetic foot ulcer	8
2G5W.	O/E - left chronic diabetic foot ulcer	8
3881	Education score - diabetes	8
3882	Diabetes well being questionnaire	8
3883	Diabetes treatment satisfaction questionnaire	8
42c..	HbA1 - diabetic control	8
42c0.	HbA1 < 7% - good control	8
42c1.	HbA1 7 - 10% - borderline control	8
42c2.	HbA1 > 10% - bad control	8
42W..	Hb. A1C - diabetic control	8
42W1.	Hb. A1C < 7% - good control	8
42W2.	Hb. A1C 7-10% - borderline	8
42W3.	Hb. A1C > 10% - bad control	8
42WZ.	Hb. A1C - diabetic control NOS	8
44V3.	Glucose tol. test diabetic	8
66A..	Diabetic monitoring	8
66A1.	Initial diabetic assessment	8
66A2.	Follow-up diabetic assessment	8
66A3.	Diabetic on diet only	8
66A4.	Diabetic on oral treatment	8
66A5.	Diabetic on insulin	8
66A6.	Last hypo. attack	8
66A7.	Frequency of hypo. attacks	8
66A70	Frequency of hospital treated hypoglycaemia	8
66A71	Frequency of GP or paramedic treated hypoglycaemia	8
66A8.	Has seen dietician - diabetes	8
66A9.	Understands diet - diabetes	8
66Aa.	Diabetic diet - poor compliance	8
66AA.	Injection sites	8
66Ab.	Diabetic foot examination	8
66AB.	Urine sugar charts	8
66Ac.	Diabetic peripheral neuropathy screening	8
66AC.	Blood sugar charts	8
66Ad.	Hypoglycaemic attack requiring 3rd party assistance	8
66AD.	Fundoscopy - diabetic check	8
66Ae.	HBA1c target	8
66Af.	Patient diabetes education review	8
66Ag.	Insulin needles changed daily	8
66Ah.	Insulin needles changed for each injection	8
66AH.	Diabetic treatment changed	8
66AH0	Conversion to insulin	8
66Ai.	Diabetic 6 month review	8
66AI.	Diabetic - good control	8
66Aj.	Insulin needles changed less than once a day	8
66AJ.	Diabetic - poor control	8
66AJ0	Chronic hyperglycaemia	8
66AJ1	Brittle diabetes	8
66AJ2	Loss of hypoglycaemic warning	8
66AJ3	Recurrent severe hypos	8
66AJz	Diabetic - poor control NOS	8
66Ak.	Diabetic monitoring - lower risk albumin excretion	8
66AK.	Diabetic - cooperative patient	8
66Al.	Diabetic monitoring - higher risk albumin excretion	8
66AL.	Diabetic-uncooperative patient	8
66Am.	Insulin dose changed	8
66AM.	Diabetic - follow-up default	8
66An.	Diabetes type 1 review	8
66AN.	Date diabetic treatment start	8
66Ao.	Diabetes type 2 review	8
66Ap.	Insulin treatment initiated	8
66AP.	Diabetes: practice programme	8
66Aq.	Diabetic foot screen	8
66AQ.	Diabetes: shared care programme	8
66AR.	Diabetes management plan given	8
66AS.	Diabetic annual review	8
66AT.	Annual diabetic blood test	8
66AU.	Diabetes care by hospital only	8
66AV.	Diabetic on insulin and oral treatment	8
66AW.	Diabetic foot risk assessment	8
66AX.	Diabetes: shared care in pregnancy - diabetol and obstet	8
66AY.	Diabetic diet - good compliance	8
66AZ.	Diabetic monitoring NOS	8
6761	Diabetic pre-pregnancy counselling	8
7L198	Subcutaneous injection of insulin	8
8A12.	Diabetic crisis monitoring	8
8A13.	Diabetic stabilisation	8
8A17.	Self monitoring of blood glucose	8
8A19.	Self monitoring of blood and urine glucose	8
8B3l.	Diabetes medication review	8
8CA41	Pt advised re diabetic diet	8
8CP2.	Transition of diabetes care options discussed	8
8CR2.	Diabetes clinical management plan	8
8CS0.	Diabetes care plan agreed	8
C10..	Diabetes mellitus	8
C100.	Diabetes mellitus with no mention of complication	8
C1000	Diabetes mellitus, juvenile type, no mention of complication	8
C1001	Diabetes mellitus, adult onset, no mention of complication	8
C100z	Diabetes mellitus NOS with no mention of complication	8
C101.	Diabetes mellitus with ketoacidosis	8
C1010	Diabetes mellitus, juvenile type, with ketoacidosis	8
C1011	Diabetes mellitus, adult onset, with ketoacidosis	8
C101y	Other specified diabetes mellitus with ketoacidosis	8
C101z	Diabetes mellitus NOS with ketoacidosis	8
C102.	Diabetes mellitus with hyperosmolar coma	8
C1020	Diabetes mellitus, juvenile type, with hyperosmolar coma	8
C1021	Diabetes mellitus, adult onset, with hyperosmolar coma	8
C102z	Diabetes mellitus NOS with hyperosmolar coma	8
C103.	Diabetes mellitus with ketoacidotic coma	8
C1030	Diabetes mellitus, juvenile type, with ketoacidotic coma	8
C1031	Diabetes mellitus, adult onset, with ketoacidotic coma	8
C103y	Other specified diabetes mellitus with coma	8
C103z	Diabetes mellitus NOS with ketoacidotic coma	8
C104.	Diabetes mellitus with renal manifestation	8
C1040	Diabetes mellitus, juvenile type, with renal manifestation	8
C1041	Diabetes mellitus, adult onset, with renal manifestation	8
C104y	Other specified diabetes mellitus with renal complications	8
C104z	Diabetes mellitus with nephropathy NOS	8
C105.	Diabetes mellitus with ophthalmic manifestation	8
C1050	Diabetes mellitus, juvenile type, + ophthalmic manifestation	8
C1051	Diabetes mellitus, adult onset, + ophthalmic manifestation	8
C105y	Other specified diabetes mellitus with ophthalmic complicatn	8
C105z	Diabetes mellitus NOS with ophthalmic manifestation	8
C106.	Diabetes mellitus with neurological manifestation	8
C1060	Diabetes mellitus, juvenile, + neurological manifestation	8
C1061	Diabetes mellitus, adult onset, + neurological manifestation	8
C106y	Other specified diabetes mellitus with neurological comps	8
C106z	Diabetes mellitus NOS with neurological manifestation	8
C107.	Diabetes mellitus with peripheral circulatory disorder	8
C1070	Diabetes mellitus, juvenile +peripheral circulatory disorder	8
C1071	Diabetes mellitus, adult, + peripheral circulatory disorder	8
C1072	Diabetes mellitus, adult with gangrene	8
C1073	IDDM with peripheral circulatory disorder	8
C1074	NIDDM with peripheral circulatory disorder	8
C107y	Other specified diabetes mellitus with periph circ comps	8
C107z	Diabetes mellitus NOS with peripheral circulatory disorder	8
C108.	Insulin dependent diabetes mellitus	8
C1080	Insulin-dependent diabetes mellitus with renal complications	8
C1081	Insulin-dependent diabetes mellitus with ophthalmic comps	8
C1082	Insulin-dependent diabetes mellitus with neurological comps	8
C1083	Insulin dependent diabetes mellitus with multiple complicatn	8
C1084	Unstable insulin dependent diabetes mellitus	8
C1085	Insulin dependent diabetes mellitus with ulcer	8
C1086	Insulin dependent diabetes mellitus with gangrene	8
C1087	Insulin dependent diabetes mellitus with retinopathy	8
C1088	Insulin dependent diabetes mellitus - poor control	8
C1089	Insulin dependent diabetes maturity onset	8
C108A	Insulin-dependent diabetes without complication	8
C108B	Insulin dependent diabetes mellitus with mononeuropathy	8
C108C	Insulin dependent diabetes mellitus with polyneuropathy	8
C108D	Insulin dependent diabetes mellitus with nephropathy	8
C108E	Insulin dependent diabetes mellitus with hypoglycaemic coma	8
C108F	Insulin dependent diabetes mellitus with diabetic cataract	8
C108G	Insulin dependent diab mell with peripheral angiopathy	8
C108H	Insulin dependent diabetes mellitus with arthropathy	8
C108J	Insulin dependent diab mell with neuropathic arthropathy	8
C108y	Other specified diabetes mellitus with multiple comps	8
C108z	Unspecified diabetes mellitus with multiple complications	8
C109.	Non-insulin dependent diabetes mellitus	8
C1090	Non-insulin-dependent diabetes mellitus with renal comps	8
C1091	Non-insulin-dependent diabetes mellitus with ophthalm comps	8
C1092	Non-insulin-dependent diabetes mellitus with neuro comps	8
C1093	Non-insulin-dependent diabetes mellitus with multiple comps	8
C1094	Non-insulin dependent diabetes mellitus with ulcer	8
C1095	Non-insulin dependent diabetes mellitus with gangrene	8
C1096	Non-insulin-dependent diabetes mellitus with retinopathy	8
C1097	Non-insulin dependent diabetes mellitus - poor control	8
C1099	Non-insulin-dependent diabetes mellitus without complication	8
C109A	Non-insulin dependent diabetes mellitus with mononeuropathy	8
C109B	Non-insulin dependent diabetes mellitus with polyneuropathy	8
C109C	Non-insulin dependent diabetes mellitus with nephropathy	8
C109D	Non-insulin dependent diabetes mellitus with hypoglyca coma	8
C109E	Non-insulin depend diabetes mellitus with diabetic cataract	8
C109F	Non-insulin-dependent d m with peripheral angiopath	8
C109G	Non-insulin dependent diabetes mellitus with arthropathy	8
C109H	Non-insulin dependent d m with neuropathic arthropathy	8
C109J	Insulin treated Type 2 diabetes mellitus	8
C109K	Hyperosmolar non-ketotic state in type 2 diabetes mellitus	8
C10A.	Malnutrition-related diabetes mellitus	8
C10A0	Malnutrition-related diabetes mellitus with coma	8
C10A1	Malnutrition-related diabetes mellitus with ketoacidosis	8
C10A2	Malnutrition-related diabetes mellitus with renal complicatn	8
C10A3	Malnutrit-related diabetes mellitus wth ophthalmic complicat	8
C10A4	Malnutrition-related diabetes mellitus wth neuro complicatns	8
C10A5	Malnutritn-relat diabetes melitus wth periph circul complctn	8
C10A6	Malnutrition-related diabetes mellitus with multiple comps	8
C10A7	Malnutrition-related diabetes mellitus without complications	8
C10AW	Malnutrit-related diabetes mellitus with unspec complics	8
C10AX	Malnutrit-relat diabetes mellitus with other spec comps	8
C10B.	Diabetes mellitus induced by steroids	8
C10B0	Steroid induced diabetes mellitus without complication	8
C10C.	Diabetes mellitus autosomal dominant	8
C10D.	Diabetes mellitus autosomal dominant type 2	8
C10E.	Type 1 diabetes mellitus	8
C10E0	Type 1 diabetes mellitus with renal complications	8
C10E1	Type 1 diabetes mellitus with ophthalmic complications	8
C10E2	Type 1 diabetes mellitus with neurological complications	8
C10E3	Type 1 diabetes mellitus with multiple complications	8
C10E4	Unstable type 1 diabetes mellitus	8
C10E5	Type 1 diabetes mellitus with ulcer	8
C10E6	Type 1 diabetes mellitus with gangrene	8
C10E7	Type 1 diabetes mellitus with retinopathy	8
C10E8	Type 1 diabetes mellitus - poor control	8
C10E9	Type 1 diabetes mellitus maturity onset	8
C10EA	Type 1 diabetes mellitus without complication	8
C10EB	Type 1 diabetes mellitus with mononeuropathy	8
C10EC	Type 1 diabetes mellitus with polyneuropathy	8
C10ED	Type 1 diabetes mellitus with nephropathy	8
C10EE	Type 1 diabetes mellitus with hypoglycaemic coma	8
C10EF	Type 1 diabetes mellitus with diabetic cataract	8
C10EG	Type 1 diabetes mellitus with peripheral angiopathy	8
C10EH	Type 1 diabetes mellitus with arthropathy	8
C10EJ	Type 1 diabetes mellitus with neuropathic arthropathy	8
C10EK	Type 1 diabetes mellitus with persistent proteinuria	8
C10EL	Type 1 diabetes mellitus with persistent microalbuminuria	8
C10EM	Type 1 diabetes mellitus with ketoacidosis	8
C10EN	Type 1 diabetes mellitus with ketoacidotic coma	8
C10EP	Type 1 diabetes mellitus with exudative maculopathy	8
C10EQ	Type 1 diabetes mellitus with gastroparesis	8
C10ER	Latent autoimmune diabetes mellitus in adult	8
C10F.	Type 2 diabetes mellitus	8
C10F0	Type 2 diabetes mellitus with renal complications	8
C10F1	Type 2 diabetes mellitus with ophthalmic complications	8
C10F2	Type 2 diabetes mellitus with neurological complications	8
C10F3	Type 2 diabetes mellitus with multiple complications	8
C10F4	Type 2 diabetes mellitus with ulcer	8
C10F5	Type 2 diabetes mellitus with gangrene	8
C10F6	Type 2 diabetes mellitus with retinopathy	8
C10F7	Type 2 diabetes mellitus - poor control	8
C10F9	Type 2 diabetes mellitus without complication	8
C10FA	Type 2 diabetes mellitus with mononeuropathy	8
C10FB	Type 2 diabetes mellitus with polyneuropathy	8
C10FC	Type 2 diabetes mellitus with nephropathy	8
C10FD	Type 2 diabetes mellitus with hypoglycaemic coma	8
C10FE	Type 2 diabetes mellitus with diabetic cataract	8
C10FF	Type 2 diabetes mellitus with peripheral angiopathy	8
C10FG	Type 2 diabetes mellitus with arthropathy	8
C10FH	Type 2 diabetes mellitus with neuropathic arthropathy	8
C10FJ	Insulin treated Type 2 diabetes mellitus	8
C10FK	Hyperosmolar non-ketotic state in type 2 diabetes mellitus	8
C10FL	Type 2 diabetes mellitus with persistent proteinuria	8
C10FM	Type 2 diabetes mellitus with persistent microalbuminuria	8
C10FN	Type 2 diabetes mellitus with ketoacidosis	8
C10FP	Type 2 diabetes mellitus with ketoacidotic coma	8
C10FQ	Type 2 diabetes mellitus with exudative maculopathy	8
C10FR	Type 2 diabetes mellitus with gastroparesis	8
C10FS	Maternally inherited diabetes mellitus	8
C10G.	Secondary pancreatic diabetes mellitus	8
C10G0	Secondary pancreatic diabetes mellitus without complication	8
C10H.	Diabetes mellitus induced by non-steroid drugs	8
C10H0	DM induced by non-steroid drugs without complication	8
C10M.	Lipoatrophic diabetes mellitus	8
C10M0	Lipoatrophic diabetes mellitus without complication	8
C10N.	Secondary diabetes mellitus	8
C10N0	Secondary diabetes mellitus without complication	8
C10N1	Cystic fibrosis related diabetes mellitus	8
C10y.	Diabetes mellitus with other specified manifestation	8
C10y0	Diabetes mellitus, juvenile, + other specified manifestation	8
C10y1	Diabetes mellitus, adult, + other specified manifestation	8
C10yy	Other specified diabetes mellitus with other spec comps	8
C10yz	Diabetes mellitus NOS with other specified manifestation	8
C10z.	Diabetes mellitus with unspecified complication	8
C10z0	Diabetes mellitus, juvenile type, + unspecified complication	8
C10z1	Diabetes mellitus, adult onset, + unspecified complication	8
C10zy	Other specified diabetes mellitus with unspecified comps	8
C10zz	Diabetes mellitus NOS with unspecified complication	8
C11y0	Steroid induced diabetes	8
Cyu2.	[X]Diabetes mellitus	8
Cyu20	[X]Other specified diabetes mellitus	8
Cyu21	[X]Malnutrit-relat diabetes mellitus with other spec comps	8
Cyu22	[X]Malnutrit-related diabetes mellitus with unspec complics	8
Cyu23	[X]Unspecified diabetes mellitus with renal complications	8
F1711	Autonomic neuropathy due to diabetes	8
F3450	Diabetic mononeuritis multiplex	8
F35z0	Diabetic mononeuritis NOS	8
F372.	Polyneuropathy in diabetes	8
F3720	Acute painful diabetic neuropathy	8
F3721	Chronic painful diabetic neuropathy	8
F3722	Asymptomatic diabetic neuropathy	8
F3813	Myasthenic syndrome due to diabetic amyotrophy	8
F3y0.	Diabetic mononeuropathy	8
F420.	Diabetic retinopathy	8
F4200	Background diabetic retinopathy	8
F4201	Proliferative diabetic retinopathy	8
F4202	Preproliferative diabetic retinopathy	8
F4203	Advanced diabetic maculopathy	8
F4204	Diabetic maculopathy	8
F4205	Advanced diabetic retinal disease	8
F4206	Non proliferative diabetic retinopathy	8
F4207	High risk proliferative diabetic retinopathy	8
F4208	High risk non proliferative diabetic retinopathy	8
F420z	Diabetic retinopathy NOS	8
F4407	Diabetic iritis	8
F4640	Diabetic cataract	8
G73y0	Diabetic peripheral angiopathy	8
K01x1	Nephrotic syndrome in diabetes mellitus	8
L1805	Pre-existing diabetes mellitus, insulin-dependent	8
L1806	Pre-existing diabetes mellitus, non-insulin-dependent	8
L1807	Pre-existing malnutrition-related diabetes mellitus	8
L180X	Pre-existing diabetes mellitus, unspecified	8
Lyu29	[X]Pre-existing diabetes mellitus, unspecified	8
M0372	Cellulitis in diabetic foot	8
M2710	Ischaemic ulcer diabetic foot	8
M2711	Neuropathic diabetic ulcer - foot	8
M2712	Mixed diabetic ulcer - foot	8
N0300	Diabetic cheiroarthropathy	8
N0301	Diabetic Charcot arthropathy	8
Q441.	Neonatal diabetes mellitus	8
R0542	[D]Gangrene of toe in diabetic	8
R0543	[D]Widespread diabetic foot gangrene	8
22H2.	O/E - thyroid swelling -unilat	9
22H3.	O/E - thyroid swelling -bilat.	9
22H4.	O/E - thyroid lump	9
66B..	Thyroid disease monitoring	9
66B1.	Initial thyroid assessment	9
66B2.	Follow-up thyroid assessment	9
66B3.	Inactive thyroid disease	9
66B4.	Thyroid eye disease	9
66B5.	Thyroid symptom change	9
66B7.	Thyroid-dubious diagn.criteria	9
66B8.	Thyroid dis.treatment changed	9
66B9.	Thyroid dis.treatment started	9
66BB.	Hypothyroidism annual review	9
66BZ.	Thyroid disease monitoring NOS	9
8CR5.	Hypothyroidism clinical management plan	9
C0...	Disorders of thyroid gland	9
C00..	Simple and unspecified goitre	9
C000.	Simple goitre	9
C00z.	Goitre NOS	9
C01..	Nontoxic nodular goitre	9
C010.	Nontoxic uninodular goitre	9
C011.	Nontoxic multinodular goitre	9
C01z.	Nontoxic nodular goitre NOS	9
C03..	Congenital hypothyroidism	9
C03y.	Other specified congenital hypothyroidism	9
C03y0	Congenital hypothyroidism with diffuse goitre	9
C03y1	Congenital hypothyroidism without goitre	9
C03z.	Congenital hypothyroidism NOS	9
C04..	Acquired hypothyroidism	9
C040.	Postsurgical hypothyroidism	9
C041.	Other postablative hypothyroidism	9
C0410	Irradiation hypothyroidism	9
C041z	Postablative hypothyroidism NOS	9
C042.	Iodine hypothyroidism	9
C043.	Other iatrogenic hypothyroidism	9
C0430	Hypothyroidism resulting from para-aminosalicylic acid	9
C0431	Hypothyroidism resulting from phenylbutazone	9
C0432	Hypothyroidism resulting from resorcinol	9
C043z	Iatrogenic hypothyroidism NOS	9
C044.	Postinfectious hypothyroidism	9
C047.	Subclinical hypothyroidism	9
C04y.	Other acquired hypothyroidism	9
C04z.	Hypothyroidism NOS	9
C04z0	Premature puberty due to hypothyroidism	9
C04z1	Myxoedema coma	9
C05..	Thyroiditis	9
C050.	Acute thyroiditis	9
C0500	Acute nonsuppurative thyroiditis	9
C0501	Acute suppurative thyroiditis	9
C0502	Abscess of thyroid	9
C050z	Acute thyroiditis NOS	9
C051.	Subacute thyroiditis	9
C052.	Chronic lymphocytic thyroiditis	9
C053.	Chronic fibrous thyroiditis	9
C054.	Iatrogenic thyroiditis	9
C05y.	Other and unspecified chronic thyroiditis	9
C05y4	Chronic thyroiditis with transient thyrotoxicosis	9
C05z.	Thyroiditis NOS	9
C06..	Other disorders of thyroid	9
C060.	Disorder of thyrocalcitonin secretion	9
C061.	Dyshormonogenic goitre	9
C062.	Thyroid cyst	9
C063.	Thyroid haemorrhage and infarction	9
C0630	Thyroid haemorrhage	9
C0631	Thyroid infarction	9
C063z	Thyroid haemorrhage or infarction NOS	9
C06y.	Other specified thyroid disorders	9
C06y0	Thyroid-binding globulin abnormality	9
C06y1	Thyroid atrophy	9
C06yz	Other specified thyroid disorder NOS	9
C06z.	Thyroid disorder NOS	9
C0A..	Congenital iodine deficiency syndrome	9
C0A0.	Congenital iodine-deficiency syndrome, neurological type	9
C0A1.	Congenital iodine-deficiency syndrome, myxoedematous type	9
C0A2.	Congenital iodine-deficiency syndrome, mixed type	9
C0A3.	Iodine-deficiency-related diffuse (endemic) goitre	9
C0A4.	Iodine-deficiency-related multinodular (endemic) goitre	9
C0A5.	Subclinical iodine-deficiency hypothyroidism	9
C0AX.	Iodine-deficiency-related (endemic) goitre, unspecified	9
C1343	TSH - thyroid-stimulating hormone deficiency	9
C3A..	Iodine-deficiency syndromes	9
Cyu1.	[X]Disorders of thyroid gland	9
Cyu10	[X]Oth iodine-deficncy relatd thyroid disordr+allied condtns	9
Cyu11	[X]Other sp cified hypothyroidism	9
Cyu12	[X]Other specified nontoxic goitre	9
Cyu14	[X]Other chronic thyroiditis	9
Cyu15	[X]Other specified disorders of thyroid	9
Cyu4J	[X]Disorders of thyroid gland in diseases CE	9
F11x5	Cerebral degeneration due to myxoedema	9
F1441	Cerebellar ataxia due to myxoedema	9
F3814	Myasthenic syndrome due to hypothyroidism	9
L1810	Thyroid dysfunction - unspec whether in pregnancy/puerperium	9
PK251	Congenital absence of thyroid gland	9
Q4337	Neonatal jaundice with congenital hypothyroidism	9
14G1.	H/O: rheumatoid arthritis	10	x
669..	Gout monitoring	10
6691	Initial gout assessment	10
6692	Follow-up gout assessment	10
6693	Joints gout affected	10
6697	Gout associated problems	10
6699	Gout treatment changed	10
669Z.	Gout monitoring NOS	10
66c0.	Disease modifying antirheumatic drug monitoring	10
AD61.	Behcet's syndrome	10
C34..	Gout	10
C340.	Gouty arthropathy	10
C341.	Gouty nephropathy	10
C3410	Gouty nephropathy unspecified	10
C3411	Uric acid nephrolithiasis	10
C341z	Gouty nephropathy NOS	10
C342.	Idiopathic gout	10
C343.	Lead-induced gout	10
C344.	Drug-induced gout	10
C345.	Gout due to impairment of renal function	10
C34y.	Other specified gouty manifestation	10
C34y0	Gouty tophi of ear	10
C34y1	Gouty tophi of heart	10
C34y2	Gouty tophi of other sites	10
C34y3	Gouty iritis	10
C34y4	Gouty neuritis	10
C34y5	Gouty tophi of hand	10
C34yz	Other specified gouty manifestation NOS	10
C34z.	Gout NOS	10
C394.	Autoimmune disease NOS	10
F371.	Polyneuropathy in collagen vascular disease	10
F3710	Polyneuropathy in disseminated lupus erythematosus	10
F3711	Polyneuropathy in polyarteritis nodosa	10
F3712	Polyneuropathy in rheumatoid arthritis	10	x
F371z	Polyneuropathy in collagen vascular disease NOS	10
F3961	Myopathy due to disseminated lupus erythematosus	10
F3963	Myopathy due to polyarteritis nodosa	10
F3964	Myopathy due to rheumatoid arthritis	10	x
F3966	Myopathy due to scleroderma	10
F3967	Myopathy due to Sjogren's disease	10
F4A32	Keratoconjunctivitis sicca (excluding Sjogren's syndrome)	10
G5573	Gouty tophi of heart	10
G5yA.	Rheumatoid carditis	10	x
G5y8.	Rheumatoid myocarditis	10	x
G75..	Polyarteritis nodosa and allied conditions	10
G750.	Polyarteritis nodosa	10
G751.	Acute febrile mucocutaneous lymph node syndrome	10
G7510	Kawasaki disease	10
G751z	Acute febrile mucocutaneous lymph node syndrome NOS	10
G752.	Hypersensitivity angiitis	10
G7520	Goodpasture's syndrome	10
G752z	Hypersensitivity angiitis NOS	10
G753.	Lethal midline granuloma	10
G754.	Wegener's granulomatosis	10
G755.	Giant cell arteritis	10
G7550	Cranial arteritis	10
G7551	Temporal arteritis	10
G7552	Horton's disease	10
G755z	Giant cell arteritis NOS	10
G756.	Thrombotic microangiopathy	10
G7560	Moschcowitz syndrome	10
G7561	Thrombotic thrombocytopenic purpura	10
G756z	Thrombotic microangiopathy NOS	10
G757.	Takayasu's disease	10
G758.	Churg-Strauss vasculitis	10
G759.	Juvenile polyarteritis	10
G75X.	Necrotising vasculopathy, unspecified	10
G75z.	Polyarteritis nodosa and allied conditions NOS	10
H570.	Rheumatoid lung	10	x
H572.	Lung disease with systemic sclerosis	10
H57y1	Lung disease with polymyositis	10
H57y3	Lung disease with Sjogren's disease	10
H57y4	Lung disease with systemic lupus erythematosus	10
K01x3	Nephrotic syndrome in polyarteritis nodosa	10
K01x4	Nephrotic syndrome in systemic lupus erythematosus	10
K0B40	Renal tubulo-interstitial disorder in SLE	10
M1601	Distal interphalangeal psoriatic arthropathy	10
M1602	Arthritis mutilans	10
N00..	Diffuse diseases of connective tissue	10
N000.	Systemic lupus erythematosus	10
N0000	Disseminated lupus erythematosus	10
N0001	Libman-Sacks disease	10
N0002	Drug-induced systemic lupus erythematosus	10
N0003	Systemic lupus erythematosus with organ or sys involv	10
N0004	Systemic lupus erythematosus with pericarditis	10
N0005	Neonatal lupus erythematosus	10
N000z	Systemic lupus erythematosus NOS	10
N001.	Scleroderma	10
N0010	Progressive systemic sclerosis	10
N0011	CREST syndrome	10
N0012	Systemic sclerosis induced by drugs and chemicals	10
N002.	Sicca (Sjogren's) syndrome	10
N003.	Dermatomyositis	10
N0030	Juvenile dermatomyositis	10
N0031	Dermatopolymyositis in neoplastic disease	10
N003X	Dermatopolymyositis, unspecified	10
N004.	Polymyositis	10
N005.	Adult Still's Disease	10
N00y.	Other specified diffuse collagen diseases	10
N00y0	Eosinophilic fasciitis	10
N00y1	Fibrosclerosis systemic	10
N00z.	Collagen disease NOS	10
N012.	Arthropathy in Behcet's syndrome	10
N0120	Arthropathy in Behcet's syndrome of unspecified site	10
N0121	Arthropathy in Behcet's syndrome of the shoulder region	10
N0122	Arthropathy in Behcet's syndrome of the upper arm	10
N0123	Arthropathy in Behcet's syndrome of the forearm	10
N0124	Arthropathy in Behcet's syndrome of the hand	10
N0125	Arthropathy in Behcet's syndrome of the pelvis/thigh	10
N0126	Arthropathy in Behcet's syndrome of the lower leg	10
N0127	Arthropathy in Behcet's syndrome of the ankle and foot	10
N012x	Arthropathy in Behcet's syndrome of multiple sites	10
N012y	Arthropathy in Behcet's syndrome of other specified sites	10
N012z	Arthropathy in Behcet's syndrome NOS	10
N02..	Crystal arthropathies	10
N020.	Chondrocalcinosis due to dicalcium phosphate crystals	10
N0200	Chondrocalcinosis-dicalcium phosphate, of unspecified site	10
N0201	Chondrocalcinosis-dicalcium phosphate, of shoulder region	10
N0202	Chondrocalcinosis-dicalcium phosphate, of the upper arm	10
N0203	Chondrocalcinosis-dicalcium phosphate, of the forearm	10
N0204	Chondrocalcinosis-dicalcium phosphate, of the hand	10
N0205	Chondrocalcinosis-dicalcium phosphate, of pelvic/thigh	10
N0206	Chondrocalcinosis-dicalcium phosphate, of the lower leg	10
N0207	Chondrocalcinosis-dicalcium phosphate, of the ankle and foot	10
N020x	Chondrocalcinosis-dicalcium phosphate, of multiple sites	10
N020y	Chondrocalcinosis-dicalcium phosphate, of other spec site	10
N020z	Chondrocalcinosis due to dicalcium phosphate crystals, NOS	10
N021.	Chondrocalcinosis due to pyrophosphate crystals	10
N0210	Chondrocalcinosis-pyrophosphate crystals, of unspec site	10
N0211	Chondrocalcinosis-pyrophosphate crystals, of shoulder region	10
N0212	Chondrocalcinosis-pyrophosphate crystals, of the upper arm	10
N0213	Chondrocalcinosis-pyrophosphate crystals, of the forearm	10
N0214	Chondrocalcinosis-pyrophosphate crystals, of the hand	10
N0215	Chondrocalcinosis-pyrophosphate crystals, of pelvic/thigh	10
N0216	Chondrocalcinosis-pyrophosphate crystals, of the lower leg	10
N0217	Chondrocalcinosis-pyrophosphate crystals, of ankle and foot	10
N021x	Chondrocalcinosis-pyrophosphate crystals, of multiple sites	10
N021y	Chondrocalcinosis-pyrophosphate crystals, of other spec site	10
N021z	Chondrocalcinosis due to pyrophosphate crystals, NOS	10
N022.	Chondrocalcinosis, unspecified	10
N0220	Chondrocalcinosis unspecified, of unspecified site	10
N0221	Chondrocalcinosis unspecified, of the shoulder region	10
N0222	Chondrocalcinosis unspecified, of the upper arm	10
N0223	Chondrocalcinosis unspecified, of the forearm	10
N0224	Chondrocalcinosis unspecified, of the hand	10
N0225	Chondrocalcinosis unspecified, of the pelvic region/thigh	10
N0226	Chondrocalcinosis unspecified, of the lower leg	10
N0227	Chondrocalcinosis unspecified, of the ankle and foot	10
N022x	Chondrocalcinosis unspecified, of multiple sites	10
N022y	Chondrocalcinosis unspecified, of other specified site	10
N022z	Chondrocalcinosis NOS	10
N023.	Gouty arthritis	10
N0230	Gouty arthritis of unspecified site	10
N0231	Gouty arthritis of the shoulder region	10
N0232	Gouty arthritis of the upper arm	10
N0233	Gouty arthritis of the forearm	10
N0234	Gouty arthritis of the hand	10
N0235	Gouty arthritis of the pelvic region and thigh	10
N0236	Gouty arthritis of the lower leg	10
N0237	Gouty arthritis of the ankle and foot	10
N0238	Gouty arthritis of toe	10
N023x	Gouty arthritis of multiple sites	10
N023y	Gouty arthritis of other specified site	10
N023z	Gouty arthritis NOS	10
N024.	Familial chondrocalcinosis	10
N02y.	Other crystal arthropathies	10
N02y0	Other crystal arthropathies of unspecified site	10
N02y1	Other crystal arthropathies of the shoulder	10
N02y2	Other crystal arthropathies of the upper arm	10
N02y3	Other crystal arthropathies of the forearm	10
N02y4	Other crystal arthropathies of the hand	10
N02y5	Other crystal arthropathies of the pelvic region and thigh	10
N02y6	Other crystal arthropathies of the lower leg	10
N02y7	Other crystal arthropathies of the ankle and foot	10
N02y8	Hydroxyapatite deposition disease	10
N02yx	Other crystal arthropathies of multiple sites	10
N02yy	Other crystal arthropathies of other specified sites	10
N02yz	Other crystal arthropathy NOS	10
N02z.	Crystal arthropathy NOS	10
N02z0	Crystal arthropathy NOS, site unspecified	10
N02z1	Crystal arthropathy NOS, of the shoulder region	10
N02z2	Crystal arthropathy NOS, of the upper arm	10
N02z3	Crystal arthropathy NOS, of the forearm	10
N02z4	Crystal arthropathy NOS, of the hand	10
N02z5	Crystal arthropathy NOS, of the pelvic region and thigh	10
N02z6	Crystal arthropathy NOS, of the lower leg	10
N02z7	Crystal arthropathy NOS, of the ankle and foot	10
N02z8	Crystal arthropathy NOS, of shoulder	10
N02z9	Crystal arthropathy NOS, of sternoclavicular joint	10
N02zA	Crystal arthropathy NOS, of acromioclavicular joint	10
N02zB	Crystal arthropathy NOS, of elbow	10
N02zC	Crystal arthropathy NOS, of distal radio-ulnar joint	10
N02zD	Crystal arthropathy NOS, of wrist	10
N02zE	Crystal arthropathy NOS, of MCP joint	10
N02zF	Crystal arthropathy NOS, of PIP joint of finger	10
N02zG	Crystal arthropathy NOS, of DIP joint of finger	10
N02zH	Crystal arthropathy NOS, of hip	10
N02zJ	Crystal arthropathy NOS, of sacro-iliac joint	10
N02zK	Crystal arthropathy NOS, of knee	10
N02zL	Crystal arthropathy NOS, of tibio-fibular joint	10
N02zM	Crystal arthropathy NOS, of ankle	10
N02zN	Crystal arthropathy NOS, of subtalar joint	10
N02zP	Crystal arthropathy NOS, of talonavicular joint	10
N02zQ	Crystal arthropathy NOS, of other tarsal joint	10
N02zR	Crystal arthropathy NOS, of 1st MTP joint	10
N02zS	Crystal arthropathy NOS, of lesser MTP joint	10
N02zT	Crystal arthropathy NOS, of IP joint of toe	10
N02zx	Crystal arthropathy NOS, of multiple sites	10
N02zy	Crystal arthropathy NOS, of other specified site	10
N02zz	Crystal arthropathy NOS	10
N03..	Arthropathy associated with disorders EC	10
N030.	Arthropathy associated with endocrine and metabolic disorder	10
N0302	Arthropathy in amyloidosis	10
N031.	Arthropathy assoc with non-infect gastrointestinal disorders	10
N032.	Arthropathy associated with haematological disorders	10
N036.	Arthropathy due to hypersensitivity reaction	10
N03x.	Other general diseases with associated arthropathy	10
N03x0	Arthritis associated with other disease, shoulder	10
N03x1	Arthritis associated with other disease, sternoclavic joint	10
N03x2	Arthritis associated with other disease, acromioclavic joint	10
N03x3	Arthritis associated with other disease, elbow	10
N03x4	Arthritis associated with other disease, dist rad-uln joint	10
N03x5	Arthritis associated with other disease, wrist	10
N03x6	Arthritis associated with other disease, MCP joint	10
N03x7	Arthritis associated with other disease, PIP joint of finger	10
N03x8	Arthritis associated with other disease, DIP joint of finger	10
N03x9	Arthritis associated with other disease, hip	10
N03xA	Arthritis associated with other disease, sacro-iliac joint	10
N03xB	Arthritis associated with other disease, knee	10
N03xC	Arthritis associated with other disease, tibio-fibular joint	10
N03xD	Arthritis associated with other disease, ankle	10
N03xE	Arthritis associated with other disease, subtalar joint	10
N03xF	Arthritis associated with other disease, talonavicular joint	10
N03xG	Arthritis associated with other disease, other tarsal joint	10
N03xH	Arthritis associated with other disease, 1st MTP joint	10
N03xJ	Arthritis associated with other disease, lesser MTP joint	10
N03xK	Arthritis associated with other disease, IP joint of toe	10
N03y.	Arthropathy associated with other conditions EC	10
N03z.	Arthropathy associated with disorders EC NOS	10
N0237	Gouty arthritis of the ankle and foot	10
N0238	Gouty arthritis of toe	10
N023x	Gouty arthritis of multiple sites	10
N023y	Gouty arthritis of other specified site	10
N023z	Gouty arthritis NOS	10
N024.	Familial chondrocalcinosis	10
N02y.	Other crystal arthropathies	10
N02y0	Other crystal arthropathies of unspecified site	10
N02y1	Other crystal arthropathies of the shoulder	10
N02y2	Other crystal arthropathies of the upper arm	10
N02y3	Other crystal arthropathies of the forearm	10
N02y4	Other crystal arthropathies of the hand	10
N02y5	Other crystal arthropathies of the pelvic region and thigh	10
N02y6	Other crystal arthropathies of the lower leg	10
N02y7	Other crystal arthropathies of the ankle and foot	10
N02y8	Hydroxyapatite deposition disease	10
N02yx	Other crystal arthropathies of multiple sites	10
N02yy	Other crystal arthropathies of other specified sites	10
N02yz	Other crystal arthropathy NOS	10
N02z.	Crystal arthropathy NOS	10
N02z0	Crystal arthropathy NOS, site unspecified	10
N02z1	Crystal arthropathy NOS, of the shoulder region	10
N02z2	Crystal arthropathy NOS, of the upper arm	10
N02z3	Crystal arthropathy NOS, of the forearm	10
N02z4	Crystal arthropathy NOS, of the hand	10
N02z5	Crystal arthropathy NOS, of the pelvic region and thigh	10
N02z6	Crystal arthropathy NOS, of the lower leg	10
N02z7	Crystal arthropathy NOS, of the ankle and foot	10
N02z8	Crystal arthropathy NOS, of shoulder	10
N02z9	Crystal arthropathy NOS, of sternoclavicular joint	10
N02zA	Crystal arthropathy NOS, of acromioclavicular joint	10
N02zB	Crystal arthropathy NOS, of elbow	10
N02zC	Crystal arthropathy NOS, of distal radio-ulnar joint	10
N02zD	Crystal arthropathy NOS, of wrist	10
N02zE	Crystal arthropathy NOS, of MCP joint	10
N02zF	Crystal arthropathy NOS, of PIP joint of finger	10
N02zG	Crystal arthropathy NOS, of DIP joint of finger	10
N02zH	Crystal arthropathy NOS, of hip	10
N02zJ	Crystal arthropathy NOS, of sacro-iliac joint	10
N02zK	Crystal arthropathy NOS, of knee	10
N02zL	Crystal arthropathy NOS, of tibio-fibular joint	10
N02zM	Crystal arthropathy NOS, of ankle	10
N02zN	Crystal arthropathy NOS, of subtalar joint	10
N02zP	Crystal arthropathy NOS, of talonavicular joint	10
N02zQ	Crystal arthropathy NOS, of other tarsal joint	10
N02zR	Crystal arthropathy NOS, of 1st MTP joint	10
N02zS	Crystal arthropathy NOS, of lesser MTP joint	10
N02zT	Crystal arthropathy NOS, of IP joint of toe	10
N02zx	Crystal arthropathy NOS, of multiple sites	10
N02zy	Crystal arthropathy NOS, of other specified site	10
N02zz	Crystal arthropathy NOS	10
N03..	Arthropathy associated with disorders EC	10
N030.	Arthropathy associated with endocrine and metabolic disorder	10
N0302	Arthropathy in amyloidosis	10
N031.	Arthropathy assoc with non-infect gastrointestinal disorders	10
N032.	Arthropathy associated with haematological disorders	10
N036.	Arthropathy due to hypersensitivity reaction	10
N03x.	Other general diseases with associated arthropathy	10
N03x0	Arthritis associated with other disease, shoulder	10
N03x1	Arthritis associated with other disease, sternoclavic joint	10
N03x2	Arthritis associated with other disease, acromioclavic joint	10
N03x3	Arthritis associated with other disease, elbow	10
N03x4	Arthritis associated with other disease, dist rad-uln joint	10
N03x5	Arthritis associated with other disease, wrist	10
N03x6	Arthritis associated with other disease, MCP joint	10
N03x7	Arthritis associated with other disease, PIP joint of finger	10
N03x8	Arthritis associated with other disease, DIP joint of finger	10
N03x9	Arthritis associated with other disease, hip	10
N03xA	Arthritis associated with other disease, sacro-iliac joint	10
N03xB	Arthritis associated with other disease, knee	10
N03xC	Arthritis associated with other disease, tibio-fibular joint	10
N03xD	Arthritis associated with other disease, ankle	10
N03xE	Arthritis associated with other disease, subtalar joint	10
N03xF	Arthritis associated with other disease, talonavicular joint	10
N03xG	Arthritis associated with other disease, other tarsal joint	10
N03xH	Arthritis associated with other disease, 1st MTP joint	10
N03xJ	Arthritis associated with other disease, lesser MTP joint	10
N03xK	Arthritis associated with other disease, IP joint of toe	10
N03y.	Arthropathy associated with other conditions EC	10
N03z.	Arthropathy associated with disorders EC NOS	10
N023x	Gouty arthritis of multiple sites	10
N04..	Rheumatoid arthritis and other inflammatory polyarthropathy	10	x
N040.	Rheumatoid arthritis	10	x
N0400	Rheumatoid arthritis of cervical spine	10	x
N0401	Other rheumatoid arthritis of spine	10	x
N0402	Rheumatoid arthritis of shoulder	10	x
N0403	Rheumatoid arthritis of sternoclavicular joint	10	x
N0404	Rheumatoid arthritis of acromioclavicular joint	10	x
N0405	Rheumatoid arthritis of elbow	10	x
N0406	Rheumatoid arthritis of distal radio-ulnar joint	10	x
N0407	Rheumatoid arthritis of wrist	10	x
N0408	Rheumatoid arthritis of MCP joint	10	x
N0409	Rheumatoid arthritis of PIP joint of finger	10	x
N040A	Rheumatoid arthritis of DIP joint of finger	10	x
N040B	Rheumatoid arthritis of hip	10	x
N040C	Rheumatoid arthritis of sacro-iliac joint	10	x
N040D	Rheumatoid arthritis of knee	10	x
N040E	Rheumatoid arthritis of tibio-fibular joint	10	x
N040F	Rheumatoid arthritis of ankle	10	x
N040G	Rheumatoid arthritis of subtalar joint	10	x
N040H	Rheumatoid arthritis of talonavicular joint	10	x
N040J	Rheumatoid arthritis of other tarsal joint	10	x
N040K	Rheumatoid arthritis of 1st MTP joint	10	x
N040L	Rheumatoid arthritis of lesser MTP joint	10	x
N040M	Rheumatoid arthritis of IP joint of toe	10	x
N040N	Rheumatoid vasculitis	10	x
N040P	Seronegative rheumatoid arthritis	10	x
N040Q	Rheumatoid bursitis	10	x
N040R	Rheumatoid nodule	10	x
N040S	Rheumatoid arthritis - multiple joint	10	x
N040T	Flare of rheumatoid arthritis	10	x
N041.	Felty's syndrome	10	x
N042.	Other rheumatoid arthropathy + visceral/systemic involvement	10	x
N0420	Rheumatic carditis	10
N0421	Rheumatoid lung disease	10	x
N0422	Rheumatoid nodule	10	x
N042z	Rheumatoid arthropathy + visceral/systemic involvement NOS	10	x
N043.	Juvenile rheumatoid arthritis - Still's disease	10	x
N0430	Juvenile rheumatoid arthropathy unspecified	10	x
N0431	Acute polyarticular juvenile rheumatoid arthritis	10	x
N0432	Pauciarticular juvenile rheumatoid arthritis	10	x
N0433	Monarticular juvenile rheumatoid arthritis	10	x
N043z	Juvenile rheumatoid arthritis NOS	10	x
N0451	Juvenile seronegative polyarthritis	10
N0452	Juvenile arthritis in psoriasis	10
N0453	Juvenile arthritis in Crohn's disease	10
N0454	Juvenile arthritis in ulcerative colitis	10
N0455	Juvenile rheumatoid arthritis	10
N0456	Pauciarticular onset juvenile chronic arthritis	10
N047.	Seropositive errosive rheumatoid arthritis	10
N04X.	Seropositive rheumatoid arthritis, unspecified	10
N04y.	Other specified inflammatory polyarthropathy	10
N04y2	Adult-onset Still's disease	10
N04y3	Remitting seronegative symmetrical synovitis pitting oedema	10
N04yz	Other specified inflammatory polyarthropathy NOS	10
N04z.	Inflammatory polyarthropathy NOS	10
N0505	Secondary multiple arthrosis	10
N060.	Kaschin - Beck disease	10
N0600	Kaschin-Beck disease of unspecified site	10
N0601	Kaschin-Beck disease of the shoulder region	10
N0602	Kaschin-Beck disease of the upper arm	10
N0603	Kaschin-Beck disease of the forearm	10
N0604	Kaschin-Beck disease of the hand	10
N0605	Kaschin-Beck disease of the pelvic region and thigh	10
N0606	Kaschin-Beck disease of the lower leg	10
N0607	Kaschin-Beck disease of the ankle and foot	10
N0608	Kaschin-Beck disease of other specified site	10
N0609	Kaschin-Beck disease of multiple sites	10
N060z	Kaschin-Beck disease NOS	10
N062.	Allergic arthritis	10
N0620	Allergic arthritis of unspecified site	10
N0621	Allergic arthritis of the shoulder region	10
N0622	Allergic arthritis of the upper arm	10
N0623	Allergic arthritis of the forearm	10
N0624	Allergic arthritis of the hand	10
N0625	Allergic arthritis of the pelvic region and thigh	10
N0626	Allergic arthritis of the lower leg	10
N0627	Allergic arthritis of the ankle and foot	10
N0628	Allergic arthritis of other specified site	10
N0629	Allergic arthritis of multiple sites	10
N062z	Allergic arthritis NOS	10
N063.	Climacteric arthritis	10
N0630	Climacteric arthritis of unspecified site	10
N0631	Climacteric arthritis of the shoulder region	10
N0632	Climacteric arthritis of the upper arm	10
N0633	Climacteric arthritis of the forearm	10
N0634	Climacteric arthritis of the hand	10
N0635	Climacteric arthritis of the pelvic region and thigh	10
N0636	Climacteric arthritis of the lower leg	10
N0637	Climacteric arthritis of the ankle and foot	10
N0638	Climacteric arthritis of other specified site	10
N0639	Climacteric arthritis of multiple sites	10
N063z	Climacteric arthritis NOS	10
N065.	Unspecified polyarthropathy or polyarthritis	10
N0650	Unspecified polyarthropathy of unspecified site	10
N0651	Unspecified polyarthropathy of the shoulder region	10
N0652	Unspecified polyarthropathy of the upper arm	10
N0653	Unspecified polyarthropathy of the forearm	10
N0654	Unspecified polyarthropathy of the hand	10
N0655	Unspecified polyarthropathy of the pelvic region and thigh	10
N0656	Unspecified polyarthropathy of the lower leg	10
N0657	Unspecified polyarthropathy of the ankle and foot	10
N0658	Unspecified polyarthropathy of other specified site	10
N0659	Unspecified polyarthropathy of multiple sites	10
N065A	Generalised arthritis	10
N065z	Unspecified polyarthropathy or polyarthritis NOS	10
N068.	Haemophilic arthropathy	10
N069.	Arthropathy in neoplastic disease	10
N06y.	Other specified arthropathy	10
N06y0	Other specified arthropathy of unspecified site	10
N06y1	Other specified arthropathy of the shoulder region	10
N06y2	Other specified arthropathy of the upper arm	10
N06y3	Other specified arthropathy of the forearm	10
N06y4	Other specified arthropathy of the hand	10
N06y5	Other specified arthropathy of the pelvic region and thigh	10
N06y6	Other specified arthropathy of the lower leg	10
N06y7	Other specified arthropathy of the ankle and foot	10
N06y8	Other specified arthropathy of other specified site	10
N06y9	Other specified arthropathy of multiple sites	10
N06yz	Other specified arthropathy NOS	10
N06zA	Acute arthritis	10
N06zB	Chronic arthritis	10
N06zz	Arthropathy NOS	10
N090W	Intermittent hydrarthrosis	10
N092.	Villonodular synovitis	10
N0920	Villonodular synovitis of unspecified site	10
N0921	Villonodular synovitis of the shoulder region	10
N0922	Villonodular synovitis of the upper arm	10
N0923	Villonodular synovitis of the forearm	10
N0924	Villonodular synovitis of the hand	10
N0925	Villonodular synovitis of the pelvic region and thigh	10
N0926	Villonodular synovitis of the lower leg	10
N0927	Villonodular synovitis of the ankle and foot	10
N0928	Villonodular synovitis of other specified site	10
N0929	Villonodular synovitis of multiple sites	10
N092A	Villonodular synovitis of shoulder joint	10
N092B	Villonodular synovitis of sternoclavicular joint	10
N092C	Villonodular synovitis of acromioclavicular joint	10
N092D	Villonodular synovitis of elbow	10
N092E	Villonodular synovitis of distal radio-ulnar joint	10
N092F	Villonodular synovitis of wrist	10
N092G	Villonodular synovitis of MCP joint	10
N092H	Villonodular synovitis of PIP joint of finger	10
N092J	Villonodular synovitis of DIP joint of finger	10
N092K	Villonodular synovitis of hip	10
N092L	Villonodular synovitis of sacro-iliac joint	10
N092M	Villonodular synovitis of knee	10
N092N	Villonodular synovitis of tibio-fibular joint	10
N092P	Villonodular synovitis of ankle	10
N092Q	Villonodular synovitis of subtalar joint	10
N092R	Villonodular synovitis of talonavicular joint	10
N092S	Villonodular synovitis of other tarsal joint	10
N092T	Villonodular synovitis of 1st MTP joint	10
N092U	Villonodular synovitis of lesser MTP joint	10
N092V	Villonodular synovitis of IP joint of toe	10
N092z	Villonodular synovitis NOS	10
N093.	Palindromic rheumatism	10
N0930	Palindromic rheumatism of unspecified site	10
N0931	Palindromic rheumatism of the shoulder region	10
N0932	Palindromic rheumatism of the upper arm	10
N0933	Palindromic rheumatism of the forearm	10
N0934	Palindromic rheumatism of the hand	10
N0935	Palindromic rheumatism of the pelvic region and thigh	10
N0936	Palindromic rheumatism of the lower leg	10
N0937	Palindromic rheumatism of the ankle and foot	10
N0938	Palindromic rheumatism of other specified site	10
N0939	Palindromic rheumatism of multiple sites	10
N093z	Palindromic rheumatism NOS	10
N0y..	Other specified arthropathies	10
N0z..	Arthropathies NOS	10
N20..	Polymyalgia rheumatica	10
N200.	Giant cell arteritis with polymyalgia rheumatica	10
N2208	Villonodular synovitis of tendon sheath	10
N235.	Hypermobility syndrome	10
N2432	Weber - Christian disease	10
Nyu00	[X]Other streptococcal arthritis and polyarthritis	10
Nyu1.	[X]Inflammatory polyarthropathies	10
Nyu10	[X]Rheumatoid arthritis+involvement/other organs or systems	10
Nyu11	[X]Other seropositive rheumatoid arthritis	10
Nyu12	[X]Other specified rheumatoid arthritis	10
Nyu13	[X]Other psoriatic arthropathies	10
Nyu14	[X]Other enteropathic arthropathies	10
Nyu15	[X]Other juvenile arthritis	10
Nyu16	[X]Juvenile arthritis in other diseases CE	10
Nyu17	[X]Other secondary gout	10
Nyu18	[X]Other chondrocalcinosis	10
Nyu19	[X]Other specified crystal arthropathies	10
Nyu1A	[X]Other specific arthropathies, not elsewhere classified	10
Nyu1B	[X]Other specified arthritis	10
Nyu1C	[X]Gouty arthrpathy due/enzym defects+oth inherit disordr CE	10
Nyu1D	[X]Crystal arthropathy in other metabolic disorders CE	10
Nyu1E	[X]Arthropathies/oth endocrin,nutritionl+metabolic disorders	10
Nyu1F	[X]Arthropathies in other specified diseases CE	10
Nyu1G	[X]Seropositive rheumatoid arthritis, unspecified	10
Nyu4.	[X]Systemic connective tissue disorders	10
Nyu40	[X]Other conditions related to polyarteritis nodosa	10
Nyu41	[X]Other giant cell arteritis	10
Nyu42	[X]Other specified necrotizing vasculopathies	10
Nyu43	[X]Other forms of systemic lupus erythematosus	10
Nyu44	[X]Other dermatomyositis	10
Nyu45	[X]Other forms of systemic sclerosis	10
Nyu46	[X]Other overlap syndromes	10
Nyu47	[X]Other systemic diseases of connective tissue	10
Nyu48	[X]Dermato(poly)myositis in neoplastic disease CE	10
Nyu49	[X]Arthropathy in neoplastic disease classified elsewhere	10
Nyu4A	[X]Arthropathy in other blood disorders CE	10
Nyu4B	[X]Arthropathy in hypersensitivity reactions CE	10
Nyu4C	[X]Systemic disorders/connective tissue in other diseases CE	10
Nyu4D	[X]Necrotising vasculopathy, unspecified	10
Nyu4E	[X]Dermatopolymyositis, unspecified	10
Nyu4F	[X]Mixed connective tissue disease	10
1493	H/O: hearing problem	11
1C12.	Hearing difficulty	11
1C13.	Deafness	11
1C131	Unilateral deafness	11
1C132	Partial deafness	11
1C133	Bilateral deafness	11
1C16.	Deteriorating hearing	11
1C18.	Difficulty hearing with background noise	11
1C19.	Difficulty hearing whispers	11
1C1Z.	Hearing symptom NOS	11
2BL2.	O/E - slightly deaf	11
2BL3.	O/E - significantly deaf	11
2BL4.	O/E - very deaf	11
2BL5.	O/E - completely deaf	11
2BM2.	O/E -tune fork=conductive deaf	11
2BM3.	O/E tune fork=perceptive deaf	11
2BM4.	O/E - High tone deafness	11
2DG..	Hearing aid worn	11
2DH0.	Uses hearing loop	11
31343	Hearing test abnormal	11
31344	Hearing test bilateral abnormality	11
31345	Hearing test left abnormality	11
31346	Hearing test right abnormality	11
F5801	Presbyacusis	11
F5812	Noise-induced hearing loss	11
F582.	Unspecified sudden hearing loss	11
F59..	Hearing loss	11
F590.	Conductive hearing loss	11
F5900	Unspecified conductive hearing loss	11
F5901	Conductive hearing loss due to disorder of external ear	11
F5902	Conductive hearing loss due to disorder of tympanic membrane	11
F5903	Conductive hearing loss due to disorder of middle ear	11
F5904	Conductive hearing loss due to disorder of inner ear	11
F5905	Conductive hearing loss, bilateral	11
F5906	Conduct hear loss,unilat+unrestric hearing on contralat side	11
F590y	Combined conductive hearing loss	11
F590z	Conductive hearing loss NOS	11
F591.	Sensorineural hearing loss	11
F5910	Unspecified perceptive hearing loss	11
F5911	Sensory hearing loss	11
F5912	Neural hearing loss	11
F5913	Central hearing loss	11
F5914	Congenital sensorineural deafness	11
F5915	Ototoxicity - deafness	11
F5916	Sensorineural hearing loss, bilateral	11
F5917	Sensorineurl hear loss,unilat unrestrict hear/contralat side	11
F5918	Congenital prelingual deafness	11
F591y	Combined perceptive hearing loss	11
F591z	Perceptive hearing loss NOS	11
F592.	Mixed conductive and sensorineural deafness	11
F5920	Mix cond/sensneurl hear loss,unlat unrestrc hear/contrlat sd	11
F5921	Mixed conductive and sensorineural hearing loss, bilateral	11
F593.	Deaf mutism, NEC	11
F594.	High frequency deafness	11
F595.	Low frequency deafness	11
F596.	Maternally inherited deafness	11
F597.	Mild acquired hearing loss	11
F598.	Moderate acquired hearing loss	11
F599.	Severe acquired hearing loss	11
F59A.	Profound acquired hearing loss	11
F59y.	Other specified forms of hearing loss	11
F59z.	Deafness NOS	11
F5A..	Hearing impairment	11
FyuU0	[X]Deaf mutism, not elsewhere classified	11
FyuU1	[X]Other specified hearing loss	11
P40..	Ear anomalies with hearing impairment	11
P400.	Ear anomalies with hearing impaired, unspecified	11
P402.	Other external ear anomaly with hearing impairment	11
P402z	Other external ear anomaly with hearing impairment NOS	11
P40z.	Other and unspecified ear anomaly with hearing impaired	11
P40zz	Ear anomaly with hearing impaired NOS	11
ZE63.	Hearing worse	11
ZE7..	Hearing problem	11
ZE812	Hearing for whisper impaired	11
ZE813	Unable to hear whisper	11
ZE822	Hearing for conversational voice impaired	11
ZE823	Unable to hear conversational voice	11
ZE832	Hearing for loud voice impaired	11
ZE833	Unable to hear loud voice	11
ZE842	Hearing for voice impaired	11
ZE843	Ability to hear voice abnormal	11
ZE86.	Difficulty hearing in noise	11
ZE87.	Hearing loss	11
ZV412	[V]Problems with hearing	11
66YB.	Chronic obstructive pulmonary disease monitoring	12
66Yd.	COPD accident and emergency attendance since last visit	12
66YD.	Chronic obstructive pulmonary disease monitoring due	12
66Ye.	Emergency COPD admission since last appointment	12
66Yf.	Number of COPD exacerbations in past year	12
66Yg.	Chronic obstructive pulmonary disease disturbs sleep	12
66Yh.	Chronic obstructive pulmonary disease does not disturb sleep	12
66Yi.	Multiple COPD emergency hospital admissions	12
66YI.	COPD self-management plan given	12
66YL.	Chronic obstructive pulmonary disease follow-up	12
66YM.	Chronic obstructive pulmonary disease annual review	12
66YS.	Chronic obstructive pulmonary disease monitoring by nurse	12
66YT.	Chronic obstructive pulmonary disease monitoring by doctor	12
8CR1.	Chronic obstructive pulmonary disease clini management plan	12
H3...	Chronic obstructive pulmonary disease	12
H30..	Bronchitis unspecified	12
H300.	Tracheobronchitis NOS	12
H301.	Laryngotracheobronchitis	12
H302.	Wheezy bronchitis	12
H30z.	Bronchitis NOS	12
H31..	Chronic bronchitis	12
H310.	Simple chronic bronchitis	12
H3100	Chronic catarrhal bronchitis	12
H3101	Smokers' cough	12
H310z	Simple chronic bronchitis NOS	12
H311.	Mucopurulent chronic bronchitis	12
H3110	Purulent chronic bronchitis	12
H3111	Fetid chronic bronchitis	12
H311z	Mucopurulent chronic bronchitis NOS	12
H312.	Obstructive chronic bronchitis	12
H3120	Chronic asthmatic bronchitis	12
H3121	Emphysematous bronchitis	12
H3122	Acute exacerbation of chronic obstructive airways disease	12
H312z	Obstructive chronic bronchitis NOS	12
H313.	Mixed simple and mucopurulent chronic bronchitis	12
H31y.	Other chronic bronchitis	12
H31y0	Chronic tracheitis	12
H31y1	Chronic tracheobronchitis	12
H31yz	Other chronic bronchitis NOS	12
H31z.	Chronic bronchitis NOS	12
H32..	Emphysema	12
H320.	Chronic bullous emphysema	12
H3200	Segmental bullous emphysema	12
H3201	Zonal bullous emphysema	12
H3202	Giant bullous emphysema	12
H3203	Bullous emphysema with collapse	12
H320z	Chronic bullous emphysema NOS	12
H321.	Panlobular emphysema	12
H322.	Centrilobular emphysema	12
H32y.	Other emphysema	12
H32y0	Acute vesicular emphysema	12
H32y1	Atrophic (senile) emphysema	12
H32y2	MacLeod's unilateral emphysema	12
H32yz	Other emphysema NOS	12
H32z.	Emphysema NOS	12
H36..	Mild chronic obstructive pulmonary disease	12
H37..	Moderate chronic obstructive pulmonary disease	12
H38..	Severe chronic obstructive pulmonary disease	12
H39..	Very severe chronic obstructive pulmonary disease	12
H3y..	Other specified chronic obstructive airways disease	12
H3y0.	Chronic obstruct pulmonary dis with acute lower resp infectn	12
H3y1.	Chron obstruct pulmonary dis wth acute exacerbation, unspec	12
H3z..	Chronic obstructive airways disease NOS	12
H4640	Chronic emphysema due to chemical fumes	12
H4641	Obliterative bronchiolitis due to chemical fumes	12
Hyu3.	[X]Chronic lower respiratory diseases	12
Hyu30	[X]Other emphysema	12
Hyu31	[X]Other specified chronic obstructive pulmonary disease	12
285..	Neurotic condition, insight present	13
286..	Poor insight into neurotic condition	13
1466	H/O: anxiety state	13
1B13.	Anxiousness	13
225J.	O/E - panic attack	13
8G94.	Anxiety management training	13
E2...	Neurotic, personality and other nonpsychotic disorders	13
E20..	Neurotic disorders	13
E200.	Anxiety states	13
E2000	Anxiety state unspecified	13
E2001	Panic disorder	13
E2002	Generalised anxiety disorder	13
E2003	Anxiety with depression	13
E2004	Chronic anxiety	13
E2005	Recurrent anxiety	13
E200z	Anxiety state NOS	13
E201.	Hysteria	13
E2010	Hysteria unspecified	13
E2011	Hysterical blindness	13
E2012	Hysterical deafness	13
E2013	Hysterical tremor	13
E2014	Hysterical paralysis	13
E2015	Hysterical seizures	13
E2016	Other conversion disorder	13
E2017	Hysterical amnesia	13
E2018	Hysterical fugue	13
E2019	Multiple personality	13
E201A	Dissociative reaction unspecified	13
E201B	Compensation neurosis	13
E201C	Phantom pregnancy	13
E201z	Hysteria NOS	13
E202.	Phobic disorders	13
E2020	Phobia unspecified	13
E2021	Agoraphobia with panic attacks	13
E2022	Agoraphobia without mention of panic attacks	13
E2023	Social phobia, fear of eating in public	13
E2024	Social phobia, fear of public speaking	13
E2025	Social phobia, fear of public washing	13
E2026	Acrophobia	13
E2027	Animal phobia	13
E2028	Claustrophobia	13
E2029	Fear of crowds	13
E202A	Fear of flying	13
E202B	Cancer phobia	13
E202C	Dental phobia	13
E202D	Fear of death	13
E202E	Fear of pregnancy	13
E202z	Phobic disorder NOS	13
E203.	Obsessive-compulsive disorders	13
E2030	Compulsive neurosis	13
E2031	Obsessional neurosis	13
E203z	Obsessive-compulsive disorder NOS	13
E204.	Neurotic depression reactive type	13
E205.	Neurasthenia - nervous debility	13
E206.	Depersonalisation syndrome	13
E207.	Hypochondriasis	13
E20y.	Other neurotic disorders	13
E20y0	Somatization disorder	13
E20y1	Writer's cramp neurosis	13
E20y2	Other occupational neurosis	13
E20y3	Psychasthenic neurosis	13
E20yz	Other neurotic disorder NOS	13
E20z.	Neurotic disorder NOS	13
E21..	Personality disorders	13
E210.	Paranoid personality disorder	13
E211.	Affective personality disorder	13
E2110	Unspecified affective personality disorder	13
E2111	Hypomanic personality disorder	13
E2112	Depressive personality disorder	13
E2113	Cyclothymic personality disorder	13
E211z	Affective personality disorder NOS	13
E212.	Schizoid personality disorder	13
E2120	Unspecified schizoid personality disorder	13
E2121	Introverted personality	13
E2122	Schizotypal personality	13
E212z	Schizoid personality disorder NOS	13
E213.	Explosive personality disorder	13
E214.	Compulsive personality disorders	13
E2140	Anankastic personality	13
E2141	Obsessional personality	13
E214z	Compulsive personality disorder NOS	13
E215.	Histrionic personality disorders	13
E2150	Unspecified histrionic personality disorder	13
E2151	Munchausen's syndrome	13
E2152	Emotionally unstable personality	13
E2153	Psychoinfantile personality	13
E215z	Histrionic personality disorder NOS	13
E216.	Inadequate personality disorder	13
E217.	Antisocial or sociopathic personality disorder	13
E21y.	Other personality disorders	13
E21y0	Narcissistic personality disorder	13
E21y1	Avoidant personality disorder	13
E21y2	Borderline personality disorder	13
E21y3	Passive-aggressive personality disorder	13
E21y4	Eccentric personality disorder	13
E21y5	Immature personality disorder	13
E21y6	Masochistic personality disorder	13
E21y7	Psychoneurotic personality disorder	13
E21yz	Other personality disorder NOS	13
E21z.	Personality disorder NOS	13
E26..	Physiological malfunction arising from mental factors	13
E260.	Psychogenic musculoskeletal symptoms	13
E2600	Psychogenic paralysis	13
E2601	Psychogenic torticollis	13
E260z	Psychogenic musculoskeletal symptoms NOS	13
E261.	Psychogenic respiratory symptoms	13
E2610	Psychogenic air hunger	13
E2611	Psychogenic cough	13
E2612	Psychogenic hiccough	13
E2613	Psychogenic hyperventilation	13
E2614	Psychogenic yawning	13
E2615	Psychogenic aphonia	13
E261z	Psychogenic respiratory symptom NOS	13
E262.	Psychogenic cardiovascular symptoms	13
E2620	Cardiac neurosis	13
E2621	Cardiovascular neurosis	13
E2622	Neurocirculatory asthenia	13
E2623	Psychogenic cardiovascular disorder	13
E262z	Psychogenic cardiovascular symptom NOS	13
E263.	Psychogenic skin symptoms	13
E2630	Psychogenic pruritus	13
E263z	Psychogenic skin symptoms NOS	13
E264.	Psychogenic gastrointestinal tract symptoms	13
E2640	Psychogenic aerophagy	13
E2642	Cyclical vomiting - psychogenic	13
E2643	Psychogenic diarrhoea	13
E2644	Psychogenic dyspepsia	13
E2645	Psychogenic constipation	13
E264z	Psychogenic gastrointestinal tract symptom NOS	13
E265.	Psychogenic genitourinary tract symptoms	13
E2650	Psychogenic genitourinary tract malfunction unspecified	13
E2651	Psychogenic vaginismus	13
E2652	Psychogenic dysmenorrhea	13
E2653	Psychogenic dysuria	13
E265z	Psychogenic genitourinary tract symptom NOS	13
E266.	Psychogenic endocrine malfunction	13
E267.	Psychogenic symptom of special sense organ	13
E26y.	Other psychogenic malfunction	13
E26y0	Bruxism (teeth grinding)	13
E26yz	Other psychogenic malfunction NOS	13
E26z.	Psychosomatic disorder NOS	13
E278.	Psychalgia	13
E2780	Psychogenic pain unspecified	13
E2781	Tension headache	13
E2782	Psychogenic backache	13
E278z	Psychalgia NOS	13
E28..	Acute reaction to stress	13
E280.	Acute panic state due to acute stress reaction	13
E281.	Acute fugue state due to acute stress reaction	13
E282.	Acute stupor state due to acute stress reaction	13
E283.	Other acute stress reactions	13
E2830	Acute situational disturbance	13
E2831	Acute posttrauma stress state	13
E283z	Other acute stress reaction NOS	13
E284.	Stress reaction causing mixed disturbance of emotion/conduct	13
E28z.	Acute stress reaction NOS	13
E29..	Adjustment reaction	13
E2900	Grief reaction	13
E2920	Separation anxiety disorder	13
E2921	Adolescent emancipation disorder	13
E2922	Early adult emancipation disorder	13
E2923	Specific academic or work inhibition	13
E2924	Adjustment reaction with anxious mood	13
E2925	Culture shock	13
E292y	Adjustment reaction with mixed disturbance of emotion	13
E292z	Adjustment reaction with disturbance of other emotion NOS	13
E293.	Adjustment reaction with predominant disturbance of conduct	13
E2930	Adjustment reaction with aggression	13
E2931	Adjustment reaction with antisocial behaviour	13
E2932	Adjustment reaction with destructiveness	13
E293z	Adjustment reaction with predominant disturbance conduct NOS	13
E294.	Adjustment reaction with disturbance emotion and conduct	13
E29y.	Other adjustment reactions	13
E29y0	Concentration camp syndrome	13
E29y1	Other post-traumatic stress disorder	13
E29y2	Adjustment reaction with physical symptoms	13
E29y3	Elective mutism due to an adjustment reaction	13
E29y4	Adjustment reaction due to hospitalisation	13
E29y5	Other adjustment reaction with withdrawal	13
E29yz	Other adjustment reactions NOS	13
E29z.	Adjustment reaction NOS	13
E292.	Adjustment reaction, predominant disturbance other emotions	13
Eu054	[X]Organic anxiety disorder	13
Eu4..	[X]Neurotic, stress - related and somoform disorders	13
Eu40.	[X]Phobic anxiety disorders	13
Eu400	[X]Agoraphobia	13
Eu401	[X]Social phobias	13
Eu402	[X]Specific (isolated) phobias	13
Eu403	[X]Needle phobia	13
Eu40y	[X]Other phobic anxiety disorders	13
Eu40z	[X]Phobic anxiety disorder, unspecified	13
Eu41.	[X]Other anxiety disorders	13
Eu410	[X]Panic disorder [episodic paroxysmal anxiety]	13
Eu411	[X]Generalized anxiety disorder	13
Eu412	[X]Mixed anxiety and depressive disorder	13
Eu413	[X]Other mixed anxiety disorders	13
Eu41y	[X]Other specified anxiety disorders	13
Eu41z	[X]Anxiety disorder, unspecified	13
Eu42.	[X]Obsessive - compulsive disorder	13
Eu420	[X]Predominantly obsessional thoughts or ruminations	13
Eu421	[X]Predominantly compulsive acts [obsessional rituals]	13
Eu422	[X]Mixed obsessional thoughts and acts	13
Eu42y	[X]Other obsessive-compulsive disorders	13
Eu42z	[X]Obsessive-compulsive disorder, unspecified	13
Eu43.	[X]Reaction to severe stress, and adjustment disorders	13
Eu430	[X]Acute stress reaction	13
Eu431	[X]Post - traumatic stress disorder	13
Eu432	[X]Adjustment disorders	13
Eu43y	[X]Other reactions to severe stress	13
Eu43z	[X]Reaction to severe stress, unspecified	13
Eu44.	[X]Dissociative [conversion] disorders	13
Eu440	[X]Dissociative amnesia	13
Eu441	[X]Dissociative fugue	13
Eu442	[X]Dissociative stupor	13
Eu443	[X]Trance and possession disorders	13
Eu444	[X]Dissociative motor disorders	13
Eu445	[X]Dissociative convulsions	13
Eu446	[X]Dissociative anaesthesia and sensory loss	13
Eu447	[X]Mixed dissociative [conversion] disorders	13
Eu44y	[X]Other dissociative [conversion] disorders	13
Eu44z	[X]Dissociative [conversion] disorder, unspecified	13
Eu45.	[X]Somatoform disorders	13
Eu450	[X]Somatization disorder	13
Eu451	[X]Undifferentiated somatoform disorder	13
Eu452	[X]Hypochondriacal disorder	13
Eu453	[X]Somatoform autonomic dysfunction	13
Eu454	[X]Persistent somatoform pain disorder	13
Eu455	[X]Globus pharyngeus	13
Eu45y	[X]Other somatoform disorders	13
Eu45z	[X]Somatoform disorder, unspecified	13
Eu46.	[X]Other neurotic disorders	13
Eu460	[X]Neurasthenia	13
Eu461	[X]Depersonalization - derealization syndrome	13
Eu46y	[X]Other specified neurotic disorders	13
Eu46z	[X]Neurotic disorder, unspecified	13
Eu930	[X]Separation anxiety disorder of childhood	13
Eu931	[X]Phobic anxiety disorder of childhood	13
Eu932	[X]Social anxiety disorder of childhood	13
M240E	Alopecia neurotica	13
Eu45.	[X]Somatoform disorders	13
Eu450	[X]Somatization disorder	13
Eu451	[X]Undifferentiated somatoform disorder	13
Eu455	[X]Globus pharyngeus	13
Eu45y	[X]Other somatoform disorders	13
Eu45z	[X]Somatoform disorder, unspecified	13
Eu46.	[X]Other neurotic disorders	13
ZN114	Anxiety Management	13
ZS7C7	Post-traumatic mutism	13
14CF.	History of irritable bowel syndrome	14
J521.	Irritable colon - Irritable bowel syndrome	14
J5210	Irritable bowel syndrome with diarrhoea	14
J529.	Generalised intestinal dysmotility	14
J52y.	Other functional disorders of the intestine	14
J52yz	Other functional disorder of the intestine NOS	14
J52z.	Functional gastrointestinal tract disorders NEC NOS	14
Jyu53	[X]Other specified functional disorders of intestine	14
1O0..	Cancer confirmed	15
7G03K	Excision malignant skin tumour	15
A7886	Human immunodeficiency virus with secondary cancers	15
A788W	HIV disease resulting in unspecified malignant neoplasm	15
A7898	HIV disease resulting in multiple malignant neoplasms	15
B0...	Malignant neoplasm of lip, oral cavity and pharynx	15
B00..	Malignant neoplasm of lip	15
B000.	Malignant neoplasm of upper lip, vermilion border	15
B0000	Malignant neoplasm of upper lip, external	15
B0001	Malignant neoplasm of upper lip, lipstick area	15
B000z	Malignant neoplasm of upper lip, vermilion border NOS	15
B001.	Malignant neoplasm of lower lip, vermilion border	15
B0010	Malignant neoplasm of lower lip, external	15
B0011	Malignant neoplasm of lower lip, lipstick area	15
B001z	Malignant neoplasm of lower lip, vermilion border NOS	15
B002.	Malignant neoplasm of upper lip, inner aspect	15
B0020	Malignant neoplasm of upper lip, buccal aspect	15
B0021	Malignant neoplasm of upper lip, frenulum	15
B0022	Malignant neoplasm of upper lip, mucosa	15
B0023	Malignant neoplasm of upper lip, oral aspect	15
B002z	Malignant neoplasm of upper lip, inner aspect NOS	15
B003.	Malignant neoplasm of lower lip, inner aspect	15
B0030	Malignant neoplasm of lower lip, buccal aspect	15
B0031	Malignant neoplasm of lower lip, frenulum	15
B0032	Malignant neoplasm of lower lip, mucosa	15
B0033	Malignant neoplasm of lower lip, oral aspect	15
B003z	Malignant neoplasm of lower lip, inner aspect NOS	15
B004.	Malignant neoplasm of lip unspecified, inner aspect	15
B0040	Malignant neoplasm of lip unspecified, buccal aspect	15
B0041	Malignant neoplasm of lip unspecified, frenulum	15
B0042	Malignant neoplasm of lip unspecified, mucosa	15
B0043	Malignant neoplasm of lip, oral aspect	15
B004z	Malignant neoplasm of lip, inner aspect NOS	15
B005.	Malignant neoplasm of commissure of lip	15
B006.	Malignant neoplasm of overlapping lesion of lip	15
B007.	Malignant neoplasm of lip, unspecified	15
B00y.	Malignant neoplasm of other sites of lip	15
B00z.	Malignant neoplasm of vermilion border of lip unspecified	15
B00z0	Malignant neoplasm of lip, unspecified, external	15
B00z1	Malignant neoplasm of lip, unspecified, lipstick area	15
B00zz	Malignant neoplasm of lip, vermilion border NOS	15
B01..	Malignant neoplasm of tongue	15
B010.	Malignant neoplasm of base of tongue	15
B0100	Malignant neoplasm of base of tongue dorsal surface	15
B010z	Malignant neoplasm of fixed part of tongue NOS	15
B011.	Malignant neoplasm of dorsal surface of tongue	15
B0110	Malignant neoplasm of anterior 2/3 of tongue dorsal surface	15
B0111	Malignant neoplasm of midline of tongue	15
B011z	Malignant neoplasm of dorsum of tongue NOS	15
B012.	Malignant neoplasm of tongue, tip and lateral border	15
B013.	Malignant neoplasm of ventral surface of tongue	15
B0130	Malignant neoplasm of anterior 2/3 of tongue ventral surface	15
B0131	Malignant neoplasm of frenulum linguae	15
B013z	Malignant neoplasm of ventral tongue surface NOS	15
B014.	Malignant neoplasm of anterior 2/3 of tongue unspecified	15
B015.	Malignant neoplasm of tongue, junctional zone	15
B016.	Malignant neoplasm of lingual tonsil	15
B017.	Malignant overlapping lesion of tongue	15
B01y.	Malignant neoplasm of other sites of tongue	15
B01z.	Malignant neoplasm of tongue NOS	15
B02..	Malignant neoplasm of major salivary glands	15
B020.	Malignant neoplasm of parotid gland	15
B021.	Malignant neoplasm of submandibular gland	15
B022.	Malignant neoplasm of sublingual gland	15
B023.	Malignant neoplasm, overlapping lesion of major saliv gland	15
B02y.	Malignant neoplasm of other major salivary glands	15
B02z.	Malignant neoplasm of major salivary gland NOS	15
B03..	Malignant neoplasm of gum	15
B030.	Malignant neoplasm of upper gum	15
B031.	Malignant neoplasm of lower gum	15
B03y.	Malignant neoplasm of other sites of gum	15
B03z.	Malignant neoplasm of gum NOS	15
B04..	Malignant neoplasm of floor of mouth	15
B040.	Malignant neoplasm of anterior portion of floor of mouth	15
B041.	Malignant neoplasm of lateral portion of floor of mouth	15
B042.	Malignant neoplasm, overlapping lesion of floor of mouth	15
B04y.	Malignant neoplasm of other sites of floor of mouth	15
B04z.	Malignant neoplasm of floor of mouth NOS	15
B05..	Malignant neoplasm of other and unspecified parts of mouth	15
B050.	Malignant neoplasm of cheek mucosa	15
B051.	Malignant neoplasm of vestibule of mouth	15
B0510	Malignant neoplasm of upper buccal sulcus	15
B0511	Malignant neoplasm of lower buccal sulcus	15
B0512	Malignant neoplasm of upper labial sulcus	15
B0513	Malignant neoplasm of lower labial sulcus	15
B051z	Malignant neoplasm of vestibule of mouth NOS	15
B052.	Malignant neoplasm of hard palate	15
B053.	Malignant neoplasm of soft palate	15
B054.	Malignant neoplasm of uvula	15
B055.	Malignant neoplasm of palate unspecified	15
B0550	Malignant neoplasm of junction of hard and soft palate	15
B0551	Malignant neoplasm of roof of mouth	15
B055z	Malignant neoplasm of palate NOS	15
B056.	Malignant neoplasm of retromolar area	15
B05y.	Malignant neoplasm of other specified mouth parts	15
B05z.	Malignant neoplasm of mouth NOS	15
B06..	Malignant neoplasm of oropharynx	15
B060.	Malignant neoplasm of tonsil	15
B0600	Malignant neoplasm of faucial tonsil	15
B0601	Malignant neoplasm of palatine tonsil	15
B0602	Malignant neoplasm of overlapping lesion of tonsil	15
B060z	Malignant neoplasm tonsil NOS	15
B061.	Malignant neoplasm of tonsillar fossa	15
B062.	Malignant neoplasm of tonsillar pillar	15
B0620	Malignant neoplasm of faucial pillar	15
B0621	Malignant neoplasm of glossopalatine fold	15
B0622	Malignant neoplasm of palatoglossal arch	15
B0623	Malignant neoplasm of palatopharyngeal arch	15
B062z	Malignant neoplasm of tonsillar fossa NOS	15
B063.	Malignant neoplasm of vallecula	15
B064.	Malignant neoplasm of anterior epiglottis	15
B0640	Malignant neoplasm of epiglottis, free border	15
B0641	Malignant neoplasm of glossoepiglottic fold	15
B064z	Malignant neoplasm of anterior epiglottis NOS	15
B065.	Malignant neoplasm of junctional region of epiglottis	15
B066.	Malignant neoplasm of lateral wall of oropharynx	15
B067.	Malignant neoplasm of posterior wall of oropharynx	15
B06y.	Malignant neoplasm of oropharynx, other specified sites	15
B06y0	Malignant neoplasm of branchial cleft	15
B06yz	Malignant neoplasm of other specified site of oropharynx NOS	15
B06z.	Malignant neoplasm of oropharynx NOS	15
B07..	Malignant neoplasm of nasopharynx	15
B070.	Malignant neoplasm of roof of nasopharynx	15
B071.	Malignant neoplasm of posterior wall of nasopharynx	15
B0710	Malignant neoplasm of adenoid	15
B0711	Malignant neoplasm of pharyngeal tonsil	15
B071z	Malignant neoplasm of posterior wall of nasopharynx NOS	15
B072.	Malignant neoplasm of lateral wall of nasopharynx	15
B0720	Malignant neoplasm of pharyngeal recess	15
B0721	Malignant neoplasm of opening of auditory tube	15
B072z	Malignant neoplasm of lateral wall of nasopharynx NOS	15
B073.	Malignant neoplasm of anterior wall of nasopharynx	15
B0730	Malignant neoplasm of floor of nasopharynx	15
B0731	Malignant neoplasm of nasopharyngeal soft palate surface	15
B0732	Malignant neoplasm posterior margin nasal septum and choanae	15
B073z	Malignant neoplasm of anterior wall of nasopharynx NOS	15
B074.	Malignant neoplasm, overlapping lesion of nasopharynx	15
B07y.	Malignant neoplasm of other specified site of nasopharynx	15
B07z.	Malignant neoplasm of nasopharynx NOS	15
B08..	Malignant neoplasm of hypopharynx	15
B080.	Malignant neoplasm of postcricoid region	15
B081.	Malignant neoplasm of pyriform sinus	15
B082.	Malignant neoplasm aryepiglottic fold, hypopharyngeal aspect	15
B083.	Malignant neoplasm of posterior pharynx	15
B084.	Malignant neoplasm, overlapping lesion of hypopharynx	15
B08y.	Malignant neoplasm of other specified hypopharyngeal site	15
B08z.	Malignant neoplasm of hypopharynx NOS	15
B0z..	Malig neop other/ill-defined sites lip, oral cavity, pharynx	15
B0z0.	Malignant neoplasm of pharynx unspecified	15
B0z1.	Malignant neoplasm of Waldeyer's ring	15
B0z2.	Malignant neoplasm of laryngopharynx	15
B0zy.	Malignant neoplasm of other sites lip, oral cavity, pharynx	15
B0zz.	Malignant neoplasm of lip, oral cavity and pharynx NOS	15
B1...	Malignant neoplasm of digestive organs and peritoneum	15
B10..	Malignant neoplasm of oesophagus	15
B100.	Malignant neoplasm of cervical oesophagus	15
B101.	Malignant neoplasm of thoracic oesophagus	15
B102.	Malignant neoplasm of abdominal oesophagus	15
B103.	Malignant neoplasm of upper third of oesophagus	15
B104.	Malignant neoplasm of middle third of oesophagus	15
B105.	Malignant neoplasm of lower third of oesophagus	15
B106.	Malignant neoplasm, overlapping lesion of oesophagus	15
B107.	Siewert type I adenocarcinoma	15
B10y.	Malignant neoplasm of other specified part of oesophagus	15
B10z.	Malignant neoplasm of oesophagus NOS	15
B11..	Malignant neoplasm of stomach	15
B110.	Malignant neoplasm of cardia of stomach	15
B1100	Malignant neoplasm of cardiac orifice of stomach	15
B1101	Malignant neoplasm of cardio-oesophageal junction of stomach	15
B110z	Malignant neoplasm of cardia of stomach NOS	15
B111.	Malignant neoplasm of pylorus of stomach	15
B1110	Malignant neoplasm of prepylorus of stomach	15
B1111	Malignant neoplasm of pyloric canal of stomach	15
B111z	Malignant neoplasm of pylorus of stomach NOS	15
B112.	Malignant neoplasm of pyloric antrum of stomach	15
B113.	Malignant neoplasm of fundus of stomach	15
B114.	Malignant neoplasm of body of stomach	15
B115.	Malignant neoplasm of lesser curve of stomach unspecified	15
B116.	Malignant neoplasm of greater curve of stomach unspecified	15
B117.	Malignant neoplasm, overlapping lesion of stomach	15
B118.	Siewert type II adenocarcinoma	15
B119.	Siewert type III adenocarcinoma	15
B11y.	Malignant neoplasm of other specified site of stomach	15
B11y0	Malignant neoplasm of anterior wall of stomach NEC	15
B11y1	Malignant neoplasm of posterior wall of stomach NEC	15
B11yz	Malignant neoplasm of other specified site of stomach NOS	15
B11z.	Malignant neoplasm of stomach NOS	15
B12..	Malignant neoplasm of small intestine and duodenum	15
B120.	Malignant neoplasm of duodenum	15
B121.	Malignant neoplasm of jejunum	15
B122.	Malignant neoplasm of ileum	15
B123.	Malignant neoplasm of Meckel's diverticulum	15
B124.	Malignant neoplasm, overlapping lesion of small intestine	15
B12y.	Malignant neoplasm of other specified site small intestine	15
B12z.	Malignant neoplasm of small intestine NOS	15
B13..	Malignant neoplasm of colon	15
B130.	Malignant neoplasm of hepatic flexure of colon	15
B131.	Malignant neoplasm of transverse colon	15
B132.	Malignant neoplasm of descending colon	15
B133.	Malignant neoplasm of sigmoid colon	15
B134.	Malignant neoplasm of caecum	15
B135.	Malignant neoplasm of appendix	15
B136.	Malignant neoplasm of ascending colon	15
B137.	Malignant neoplasm of splenic flexure of colon	15
B138.	Malignant neoplasm, overlapping lesion of colon	15
B139.	Hereditary nonpolyposis colon cancer	15
B13y.	Malignant neoplasm of other specified sites of colon	15
B13z.	Malignant neoplasm of colon NOS	15
B14..	Malignant neoplasm of rectum, rectosigmoid junction and anus	15
B140.	Malignant neoplasm of rectosigmoid junction	15
B141.	Malignant neoplasm of rectum	15
B142.	Malignant neoplasm of anal canal	15
B1420	Malignant neoplasm of cloacogenic zone	15
B143.	Malignant neoplasm of anus unspecified	15
B14y.	Malig neop other site rectum, rectosigmoid junction and anus	15
B14z.	Malignant neoplasm rectum,rectosigmoid junction and anus NOS	15
B15..	Malignant neoplasm of liver and intrahepatic bile ducts	15
B150.	Primary malignant neoplasm of liver	15
B1500	Primary carcinoma of liver	15
B1501	Hepatoblastoma of liver	15
B1502	Primary angiosarcoma of liver	15
B1503	Hepatocellular carcinoma	15
B150z	Primary malignant neoplasm of liver NOS	15
B151.	Malignant neoplasm of intrahepatic bile ducts	15
B1510	Malignant neoplasm of interlobular bile ducts	15
B1511	Malignant neoplasm of interlobular biliary canals	15
B1512	Malignant neoplasm of intrahepatic biliary passages	15
B1513	Malignant neoplasm of intrahepatic canaliculi	15
B1514	Malignant neoplasm of intrahepatic gall duct	15
B151z	Malignant neoplasm of intrahepatic bile ducts NOS	15
B152.	Malignant neoplasm of liver unspecified	15
B153.	Secondary malignant neoplasm of liver	15
B15z.	Malignant neoplasm of liver and intrahepatic bile ducts NOS	15
B16..	Malignant neoplasm gallbladder and extrahepatic bile ducts	15
B160.	Malignant neoplasm of gallbladder	15
B161.	Malignant neoplasm of extrahepatic bile ducts	15
B1610	Malignant neoplasm of cystic duct	15
B1611	Malignant neoplasm of hepatic duct	15
B1612	Malignant neoplasm of common bile duct	15
B1613	Malignant neoplasm of sphincter of Oddi	15
B161z	Malignant neoplasm of extrahepatic bile ducts NOS	15
B162.	Malignant neoplasm of ampulla of Vater	15
B163.	Malignant neoplasm, overlapping lesion of biliary tract	15
B16y.	Malignant neoplasm other gallbladder/extrahepatic bile duct	15
B16z.	Malignant neoplasm gallbladder/extrahepatic bile ducts NOS	15
B17..	Malignant neoplasm of pancreas	15
B170.	Malignant neoplasm of head of pancreas	15
B171.	Malignant neoplasm of body of pancreas	15
B172.	Malignant neoplasm of tail of pancreas	15
B173.	Malignant neoplasm of pancreatic duct	15
B174.	Malignant neoplasm of Islets of Langerhans	15
B175.	Malignant neoplasm, overlapping lesion of pancreas	15
B176.	Somatostatinoma of pancreas	15
B17y.	Malignant neoplasm of other specified sites of pancreas	15
B17y0	Malignant neoplasm of ectopic pancreatic tissue	15
B17yz	Malignant neoplasm of specified site of pancreas NOS	15
B17z.	Malignant neoplasm of pancreas NOS	15
B18..	Malignant neoplasm of retroperitoneum and peritoneum	15
B180.	Malignant neoplasm of retroperitoneum	15
B1800	Malignant neoplasm of periadrenal tissue	15
B1801	Malignant neoplasm of perinephric tissue	15
B1802	Malignant neoplasm of retrocaecal tissue	15
B180z	Malignant neoplasm of retroperitoneum NOS	15
B181.	Mesothelioma of peritoneum	15
B182.	Overlapping malign lesion of retroperitoneum and peritoneum	15
B18y.	Malignant neoplasm of specified parts of peritoneum	15
B18y0	Malignant neoplasm of mesocolon	15
B18y1	Malignant neoplasm of mesocaecum	15
B18y2	Malignant neoplasm of mesorectum	15
B18y3	Malignant neoplasm of omentum	15
B18y4	Malignant neoplasm of parietal peritoneum	15
B18y5	Malignant neoplasm of pelvic peritoneum	15
B18y6	Malignant neoplasm of the pouch of Douglas	15
B18y7	Malignant neoplasm of mesentery	15
B18yz	Malignant neoplasm of specified parts of peritoneum NOS	15
B18z.	Malignant neoplasm of retroperitoneum and peritoneum NOS	15
B1z..	Malig neop oth/ill-defined sites digestive tract/peritoneum	15
B1z0.	Malignant neoplasm of intestinal tract, part unspecified	15
B1z1.	Malignant neoplasm of spleen NEC	15
B1z10	Angiosarcoma of spleen	15
B1z11	Fibrosarcoma of spleen	15
B1z1z	Malignant neoplasm of spleen NOS	15
B1z2.	Malignant neoplasm, overlapping lesion of digestive system	15
B1zy.	Malignant neoplasm other spec digestive tract and peritoneum	15
B1zz.	Malignant neoplasm of digestive tract and peritoneum NOS	15
B2...	Malig neop of respiratory tract and intrathoracic organs	15
B20..	Malig neop nasal cavities, middle ear and accessory sinuses	15
B200.	Malignant neoplasm of nasal cavities	15
B2000	Malignant neoplasm of cartilage of nose	15
B2001	Malignant neoplasm of nasal conchae	15
B2002	Malignant neoplasm of septum of nose	15
B2003	Malignant neoplasm of vestibule of nose	15
B200z	Malignant neoplasm of nasal cavities NOS	15
B201.	Malig neop auditory tube, middle ear and mastoid air cells	15
B2010	Malignant neoplasm of auditory (Eustachian) tube	15
B2011	Malignant neoplasm of tympanic cavity	15
B2012	Malignant neoplasm of tympanic antrum	15
B2013	Malignant neoplasm of mastoid air cells	15
B201z	Malig neop auditory tube, middle ear, mastoid air cells NOS	15
B202.	Malignant neoplasm of maxillary sinus	15
B203.	Malignant neoplasm of ethmoid sinus	15
B204.	Malignant neoplasm of frontal sinus	15
B205.	Malignant neoplasm of sphenoidal sinus	15
B206.	Malignant neoplasm, overlapping lesion of accessory sinuses	15
B20y.	Malig neop other site nasal cavity, middle ear and sinuses	15
B20z.	Malignant neoplasm of accessory sinus NOS	15
B21..	Malignant neoplasm of larynx	15
B210.	Malignant neoplasm of glottis	15
B211.	Malignant neoplasm of supraglottis	15
B212.	Malignant neoplasm of subglottis	15
B213.	Malignant neoplasm of laryngeal cartilage	15
B2130	Malignant neoplasm of arytenoid cartilage	15
B2131	Malignant neoplasm of cricoid cartilage	15
B2132	Malignant neoplasm of cuneiform cartilage	15
B2133	Malignant neoplasm of thyroid cartilage	15
B213z	Malignant neoplasm of laryngeal cartilage NOS	15
B214.	Malignant neoplasm, overlapping lesion of larynx	15
B215.	Malignant neoplasm of epiglottis NOS	15
B21y.	Malignant neoplasm of larynx, other specified site	15
B21z.	Malignant neoplasm of larynx NOS	15
B22..	Malignant neoplasm of trachea, bronchus and lung	15
B220.	Malignant neoplasm of trachea	15
B2200	Malignant neoplasm of cartilage of trachea	15
B2201	Malignant neoplasm of mucosa of trachea	15
B220z	Malignant neoplasm of trachea NOS	15
B221.	Malignant neoplasm of main bronchus	15
B2210	Malignant neoplasm of carina of bronchus	15
B2211	Malignant neoplasm of hilus of lung	15
B221z	Malignant neoplasm of main bronchus NOS	15
B222.	Malignant neoplasm of upper lobe, bronchus or lung	15
B2220	Malignant neoplasm of upper lobe bronchus	15
B2221	Malignant neoplasm of upper lobe of lung	15
B222z	Malignant neoplasm of upper lobe, bronchus or lung NOS	15
B223.	Malignant neoplasm of middle lobe, bronchus or lung	15
B2230	Malignant neoplasm of middle lobe bronchus	15
B2231	Malignant neoplasm of middle lobe of lung	15
[truncated: 3,478 more rows]
