# Supplementary material for: Associations between multimorbidity and adverse health outcomes in UK Biobank and the SAIL Databank: A comparison of longitudinal cohort studies
Source: PLoS Med. 2022 Mar 7;19(3):e1003931. doi: 10.1371/journal.pmed.1003931 (PMC8901063; doi:10.1371/journal.pmed.1003931)
Supplement: S2 File — LTC, long-term condition. (CSV) [file pmed.1003931.s004.csv]

	drug_diagnosis_name	name	readcode	atc_code	type
1	antidepressant		d8...	N06AF	include
2	antidepressant	agomelatine	daD..	N06AX22	include
3	antidepressant	agomelatine	daD1.	N06AX22	include
4	antidepressant	agomelatine	daD2.	N06AX22	include
5	antidepressant	bupropion	du61.	N06AX12	include
6	antidepressant	bupropion	du6z.	N06AX12	include
7	antidepressant	citalopram	da9..	N06AB04	include
8	antidepressant	citalopram	da91.	N06AB04	include
9	antidepressant	citalopram	da92.	N06AB04	include
10	antidepressant	citalopram	da93.	N06AB04	include
11	antidepressant	citalopram	da94.	N06AB04	include
12	antidepressant	citalopram	da95.	N06AB04	include
13	antidepressant	citalopram	da96.	N06AB04	include
14	antidepressant	citalopram	da97.	N06AB04	include
15	antidepressant	citalopram	da98.	N06AB04	include
16	antidepressant	citalopram	da99.	N06AB04	include
17	antidepressant	citalopram	da9A.	N06AB04	include
18	antidepressant	citalopram	da9z.	N06AB04	include
19	antidepressant	duloxetine	gde3.	N06AX21	include
20	antidepressant	duloxetine	gde4.	N06AX21	include
21	antidepressant	duloxetine	gdew.	N06AX21	include
22	antidepressant	duloxetine	gdex.	N06AX21	include
23	antidepressant	escitalopram	daC..	N06AB10	include
24	antidepressant	escitalopram	daC1.	N06AB10	include
25	antidepressant	escitalopram	daC2.	N06AB10	include
26	antidepressant	escitalopram	daC3.	N06AB10	include
27	antidepressant	escitalopram	daC4.	N06AB10	include
28	antidepressant	escitalopram	daC5.	N06AB10	include
29	antidepressant	escitalopram	daC6.	N06AB10	include
30	antidepressant	escitalopram	daC7.	N06AB10	include
31	antidepressant	escitalopram	daC8.	N06AB10	include
32	antidepressant	escitalopram	daC9.	N06AB10	include
33	antidepressant	escitalopram	daCA.	N06AB10	include
34	antidepressant	fluoxetine	da4..	N06AB03	include
35	antidepressant	fluoxetine	da41.	N06AB03	include
36	antidepressant	fluoxetine	da42.	N06AB03	include
37	antidepressant	fluoxetine	da43.	N06AB03	include
38	antidepressant	fluoxetine	da44.	N06AB03	include
39	antidepressant	fluoxetine	da45.	N06AB03	include
40	antidepressant	fluoxetine	da46.	N06AB03	include
41	antidepressant	fluoxetine	da47.	N06AB03	include
42	antidepressant	fluoxetine	da48.	N06AB03	include
43	antidepressant	fluoxetine	da49.	N06AB03	include
44	antidepressant	fluoxetine	da4A.	N06AB03	include
45	antidepressant	fluoxetine	da4B.	N06AB03	include
46	antidepressant	fluoxetine	da4C.	N06AB03	include
47	antidepressant	fluvoxamine	da3..	N06AB08	include
48	antidepressant	fluvoxamine	da31.	N06AB08	include
49	antidepressant	fluvoxamine	da32.	N06AB08	include
50	antidepressant	fluvoxamine	da33.	N06AB08	include
51	antidepressant	fluvoxamine	da34.	N06AB08	include
52	antidepressant	iproniazide	d82..	N06AF05	include
53	antidepressant	iproniazide	d821.	N06AF05	include
54	antidepressant	iproniazide	d822.	N06AF05	include
55	antidepressant	iproniazide	d82y.	N06AF05	include
56	antidepressant	iproniazide	d82z.	N06AF05	include
57	antidepressant	isocarboxazid	d83..	N06AF01	include
58	antidepressant	isocarboxazid	d831.	N06AF01	include
59	antidepressant	isocarboxazid	d83z.	N06AF01	include
60	antidepressant	mianserin	d7b..	N06AX03	include
61	antidepressant	mianserin	d7b1.	N06AX03	include
62	antidepressant	mianserin	d7b2.	N06AX03	include
63	antidepressant	mianserin	d7b3.	N06AX03	include
64	antidepressant	mianserin	d7b4.	N06AX03	include
65	antidepressant	mianserin	d7b5.	N06AX03	include
66	antidepressant	mianserin	d7b6.	N06AX03	include
67	antidepressant	mianserin	d7b7.	N06AX03	include
68	antidepressant	mianserin	d7b8.	N06AX03	include
69	antidepressant	mianserin	d7b9.	N06AX03	include
70	antidepressant	mirtazapine	daB..	N06AX11	include
71	antidepressant	mirtazapine	daB1.	N06AX11	include
72	antidepressant	mirtazapine	daB2.	N06AX11	include
73	antidepressant	mirtazapine	daB3.	N06AX11	include
74	antidepressant	mirtazapine	daB4.	N06AX11	include
75	antidepressant	mirtazapine	daB5.	N06AX11	include
76	antidepressant	mirtazapine	daB6.	N06AX11	include
77	antidepressant	mirtazapine	daB7.	N06AX11	include
78	antidepressant	mirtazapine	daB8.	N06AX11	include
79	antidepressant	mirtazapine	daBy.	N06AX11	include
80	antidepressant	mirtazapine	daBz.	N06AX11	include
81	antidepressant	moclobemide	d85..	N06AG02	include
82	antidepressant	moclobemide	d851.	N06AG02	include
83	antidepressant	moclobemide	d852.	N06AG02	include
84	antidepressant	moclobemide	d853.	N06AG02	include
85	antidepressant	moclobemide	d854.	N06AG02	include
86	antidepressant	nefazodone	da8..	N06AX06	include
87	antidepressant	nefazodone	da81.	N06AX06	include
88	antidepressant	nefazodone	da82.	N06AX06	include
89	antidepressant	nefazodone	da83.	N06AX06	include
90	antidepressant	nefazodone	da84.	N06AX06	include
91	antidepressant	nefazodone	da85.	N06AX06	include
92	antidepressant	nefazodone	da86.	N06AX06	include
93	antidepressant	paroxetine	da6..	N06AB05	include
94	antidepressant	paroxetine	da61.	N06AB05	include
95	antidepressant	paroxetine	da62.	N06AB05	include
96	antidepressant	paroxetine	da63.	N06AB05	include
97	antidepressant	paroxetine	da64.	N06AB05	include
98	antidepressant	paroxetine	da65.	N06AB05	include
99	antidepressant	paroxetine	da66.	N06AB05	include
100	antidepressant	paroxetine	da67.	N06AB05	include
101	antidepressant	paroxetine	da68.	N06AB05	include
102	antidepressant	phenelzine	d81..	N06AF03	include
103	antidepressant	phenelzine	d811.	N06AF03	include
104	antidepressant	phenelzine	d81z.	N06AF03	include
105	antidepressant	reboxetine	daA..	N06AX18	include
106	antidepressant	reboxetine	daA1.	N06AX18	include
107	antidepressant	reboxetine	daA2.	N06AX18	include
108	antidepressant	sertraline	da5..	N06AB06	include
109	antidepressant	sertraline	da51.	N06AB06	include
110	antidepressant	sertraline	da52.	N06AB06	include
111	antidepressant	sertraline	da53.	N06AB06	include
112	antidepressant	sertraline	da54.	N06AB06	include
113	antidepressant	tranylcypromine	d84..	N06AF04	include
114	antidepressant	tranylcypromine	d841.	N06AF04	include
115	antidepressant	tranylcypromine	d84z.	N06AF04	include
116	antidepressant	trazodone	d7e..	N06AX05	include
117	antidepressant	trazodone	d7e1.	N06AX05	include
118	antidepressant	trazodone	d7e2.	N06AX05	include
119	antidepressant	trazodone	d7e3.	N06AX05	include
120	antidepressant	trazodone	d7e4.	N06AX05	include
121	antidepressant	trazodone	d7e5.	N06AX05	include
122	antidepressant	trazodone	d7e6.	N06AX05	include
123	antidepressant	trazodone	d7e7.	N06AX05	include
124	antidepressant	trazodone	d7ew.	N06AX05	include
125	antidepressant	trazodone	d7ex.	N06AX05	include
126	antidepressant	trazodone	d7ez.	N06AX05	include
127	antidepressant	tryptophan	da2..	N06AX02	include
128	antidepressant	tryptophan	da21.	N06AX02	include
129	antidepressant	tryptophan	da22.	N06AX02	include
130	antidepressant	tryptophan	da23.	N06AX02	include
131	antidepressant	tryptophan	da24.	N06AX02	include
132	antidepressant	tryptophan	da2y.	N06AX02	include
133	antidepressant	tryptophan	da2z.	N06AX02	include
134	antidepressant	venlafaxine	da7..	N06AX16	include
135	antidepressant	venlafaxine	da71.	N06AX16	include
136	antidepressant	venlafaxine	da72.	N06AX16	include
137	antidepressant	venlafaxine	da73.	N06AX16	include
138	antidepressant	venlafaxine	da74.	N06AX16	include
139	antidepressant	venlafaxine	da75.	N06AX16	include
140	antidepressant	venlafaxine	da76.	N06AX16	include
141	antidepressant	venlafaxine	da77.	N06AX16	include
142	antidepressant	venlafaxine	da78.	N06AX16	include
143	antidepressant	venlafaxine	da79.	N06AX16	include
144	antidepressant	venlafaxine	da7a.	N06AX16	include
145	antidepressant	venlafaxine	da7A.	N06AX16	include
146	antidepressant	venlafaxine	da7b.	N06AX16	include
147	antidepressant	venlafaxine	da7B.	N06AX16	include
148	antidepressant	venlafaxine	da7c.	N06AX16	include
149	antidepressant	venlafaxine	da7C.	N06AX16	include
150	antidepressant	venlafaxine	da7d.	N06AX16	include
151	antidepressant	venlafaxine	da7D.	N06AX16	include
152	antidepressant	venlafaxine	da7e.	N06AX16	include
153	antidepressant	venlafaxine	da7E.	N06AX16	include
154	antidepressant	venlafaxine	da7f.	N06AX16	include
155	antidepressant	venlafaxine	da7F.	N06AX16	include
156	antidepressant	venlafaxine	da7g.	N06AX16	include
157	antidepressant	venlafaxine	da7G.	N06AX16	include
158	antidepressant	venlafaxine	da7h.	N06AX16	include
159	antidepressant	venlafaxine	da7H.	N06AX16	include
160	antidepressant	venlafaxine	da7i.	N06AX16	include
161	antidepressant	venlafaxine	da7I.	N06AX16	include
162	antidepressant	venlafaxine	da7j.	N06AX16	include
163	antidepressant	venlafaxine	da7J.	N06AX16	include
164	antidepressant	venlafaxine	da7k.	N06AX16	include
165	antidepressant	venlafaxine	da7K.	N06AX16	include
166	antidepressant	venlafaxine	da7l.	N06AX16	include
167	antidepressant	venlafaxine	da7L.	N06AX16	include
168	antidepressant	venlafaxine	da7m.	N06AX16	include
169	antidepressant	venlafaxine	da7M.	N06AX16	include
170	antidepressant	venlafaxine	da7n.	N06AX16	include
171	antidepressant	venlafaxine	da7N.	N06AX16	include
172	antidepressant	venlafaxine	da7o.	N06AX16	include
173	antidepressant	venlafaxine	da7O.	N06AX16	include
174	antidepressant	venlafaxine	da7p.	N06AX16	include
175	antidepressant	venlafaxine	da7P.	N06AX16	include
176	antidepressant	venlafaxine	da7q.	N06AX16	include
177	antidepressant	venlafaxine	da7Q.	N06AX16	include
178	antidepressant	venlafaxine	da7r.	N06AX16	include
179	antidepressant	venlafaxine	da7R.	N06AX16	include
180	antidepressant	venlafaxine	da7s.	N06AX16	include
181	antidepressant	venlafaxine	da7S.	N06AX16	include
182	antidepressant	venlafaxine	da7T.	N06AX16	include
183	antidepressant	venlafaxine	da7U.	N06AX16	include
184	antidepressant	venlafaxine	da7V.	N06AX16	include
185	antidepressant	venlafaxine	da7W.	N06AX16	include
186	antidepressant	venlafaxine	da7X.	N06AX16	include
187	antidepressant	venlafaxine	da7Y.	N06AX16	include
188	antidepressant	venlafaxine	da7Z.	N06AX16	include
189	antidepressant	viloxazine	d7g..	N06AX09	include
190	antidepressant	viloxazine	d7g1.	N06AX09	include
191	antidepressant	viloxazine	d7gz.	N06AX09	include
192	antidepressant	vortioxetine	daE..	N06AX26	include
193	antidepressant	vortioxetine	daE2.	N06AX26	include
194	antidepressant	vortioxetine	daE4.	N06AX26	include
195	antidepressant	vortioxetine	daE6.	N06AX26	include
196	anxiety		d2...	N05B	include
197	anxiety	alprazolam	d22..	N05BA12	include
198	anxiety	alprazolam	d221.	N05BA12	include
199	anxiety	alprazolam	d222.	N05BA12	include
200	anxiety	alprazolam	d22y.	N05BA12	include
201	anxiety	alprazolam	d22z.	N05BA12	include
202	anxiety	bromazepam	d23..	N05BA08	include
203	anxiety	bromazepam	d231.	N05BA08	include
204	anxiety	bromazepam	d232.	N05BA08	include
205	anxiety	bromazepam	d23y.	N05BA08	include
206	anxiety	bromazepam	d23z.	N05BA08	include
207	anxiety	buspirone	d2f..	N05BE01	include
208	anxiety	buspirone	d2f1.	N05BE01	include
209	anxiety	buspirone	d2f2.	N05BE01	include
210	anxiety	buspirone	d2f3.	N05BE01	include
211	anxiety	buspirone	d2f4.	N05BE01	include
212	anxiety	buspirone	d2f5.	N05BE01	include
213	anxiety	chlordiazepoxide	d24..	N05BA02	include
214	anxiety	chlordiazepoxide	d241.	N05BA02	include
215	anxiety	chlordiazepoxide	d242.	N05BA02	include
216	anxiety	chlordiazepoxide	d243.	N05BA02	include
217	anxiety	chlordiazepoxide	d244.	N05BA02	include
218	anxiety	chlordiazepoxide	d245.	N05BA02	include
219	anxiety	chlordiazepoxide	d246.	N05BA02	include
220	anxiety	chlordiazepoxide	d247.	N05BA02	include
221	anxiety	chlordiazepoxide	d248.	N05BA02	include
222	anxiety	chlordiazepoxide	d249.	N05BA02	include
223	anxiety	chlordiazepoxide	d24a.	N05BA02	include
224	anxiety	chlordiazepoxide	d24b.	N05BA02	include
225	anxiety	chlordiazepoxide	d24c.	N05BA02	include
226	anxiety	chlordiazepoxide	d24d.	N05BA02	include
227	anxiety	chlordiazepoxide	d24e.	N05BA02	include
228	anxiety	chlordiazepoxide	d24f.	N05BA02	include
229	anxiety	chlordiazepoxide	d24g.	N05BA02	include
230	anxiety	chlordiazepoxide	d24h.	N05BA02	include
231	anxiety	chlordiazepoxide	d24i.	N05BA02	include
232	anxiety	chlordiazepoxide	d24j.	N05BA02	include
233	anxiety	clobazam	d26..	N05BA09	include
234	anxiety	clobazam	d261.	N05BA09	include
235	anxiety	clobazam	d262.	N05BA09	include
236	anxiety	clobazam	d263.	N05BA09	include
237	anxiety	clobazam	d264.	N05BA09	include
238	anxiety	clobazam	d265.	N05BA09	include
239	anxiety	clobazam	d266.	N05BA09	include
240	anxiety	clobazam	d267.	N05BA09	include
241	anxiety	clobazam	d268.	N05BA09	include
242	anxiety	diazepam	d21..	N05BA01	include
243	anxiety	diazepam	d211.	N05BA01	include
244	anxiety	diazepam	d212.	N05BA01	include
245	anxiety	diazepam	d213.	N05BA01	include
246	anxiety	diazepam	d214.	N05BA01	include
247	anxiety	diazepam	d215.	N05BA01	include
248	anxiety	diazepam	d216.	N05BA01	include
249	anxiety	diazepam	d217.	N05BA01	include
250	anxiety	diazepam	d218.	N05BA01	include
251	anxiety	diazepam	d219.	N05BA01	include
252	anxiety	diazepam	d21a.	N05BA01	include
253	anxiety	diazepam	d21A.	N05BA01	include
254	anxiety	diazepam	d21b.	N05BA01	include
255	anxiety	diazepam	d21B.	N05BA01	include
256	anxiety	diazepam	d21c.	N05BA01	include
257	anxiety	diazepam	d21C.	N05BA01	include
258	anxiety	diazepam	d21d.	N05BA01	include
259	anxiety	diazepam	d21D.	N05BA01	include
260	anxiety	diazepam	d21e.	N05BA01	include
261	anxiety	diazepam	d21E.	N05BA01	include
262	anxiety	diazepam	d21f.	N05BA01	include
263	anxiety	diazepam	d21F.	N05BA01	include
264	anxiety	diazepam	d21g.	N05BA01	include
265	anxiety	diazepam	d21G.	N05BA01	include
266	anxiety	diazepam	d21h.	N05BA01	include
267	anxiety	diazepam	d21J.	N05BA01	include
268	anxiety	diazepam	d21k.	N05BA01	include
269	anxiety	diazepam	d21l.	N05BA01	include
270	anxiety	diazepam	d21m.	N05BA01	include
271	anxiety	diazepam	d21n.	N05BA01	include
272	anxiety	diazepam	d21o.	N05BA01	include
273	anxiety	diazepam	d21p.	N05BA01	include
274	anxiety	diazepam	d21q.	N05BA01	include
275	anxiety	diazepam	d21r.	N05BA01	include
276	anxiety	diazepam	d21s.	N05BA01	include
277	anxiety	diazepam	d21t.	N05BA01	include
278	anxiety	diazepam	d21u.	N05BA01	include
279	anxiety	diazepam	d21v.	N05BA01	include
280	anxiety	diazepam	d21y.	N05BA01	include
281	anxiety	diazepam	d21z.	N05BA01	include
282	anxiety	diazepam	o53..	N05BA01	include
283	anxiety	diazepam	o531.	N05BA01	include
284	anxiety	diazepam	o532.	N05BA01	include
285	anxiety	diazepam	o533.	N05BA01	include
286	anxiety	diazepam	o534.	N05BA01	include
287	anxiety	diazepam	o535.	N05BA01	include
288	anxiety	hydroxyzine	d28..	N05BB01	include
289	anxiety	hydroxyzine	d281.	N05BB01	include
290	anxiety	hydroxyzine	d282.	N05BB01	include
291	anxiety	hydroxyzine	d283.	N05BB01	include
292	anxiety	hydroxyzine	d284.	N05BB01	include
293	anxiety	hydroxyzine	d285.	N05BB01	include
294	anxiety	hydroxyzine	d28x.	N05BB01	include
295	anxiety	hydroxyzine	d28y.	N05BB01	include
296	anxiety	hydroxyzine	d28z.	N05BB01	include
297	anxiety	ketazolam	d29..	N05BA10	include
298	anxiety	ketazolam	d291.	N05BA10	include
299	anxiety	ketazolam	d292.	N05BA10	include
300	anxiety	ketazolam	d29y.	N05BA10	include
301	anxiety	ketazolam	d29z.	N05BA10	include
302	anxiety	lorazepam	d2a..	N05BA06	include
303	anxiety	lorazepam	d2a1.	N05BA06	include
304	anxiety	lorazepam	d2a2.	N05BA06	include
305	anxiety	lorazepam	d2a3.	N05BA06	include
306	anxiety	lorazepam	d2a4.	N05BA06	include
307	anxiety	lorazepam	d2a5.	N05BA06	include
308	anxiety	lorazepam	d2a6.	N05BA06	include
309	anxiety	lorazepam	d2a7.	N05BA06	include
310	anxiety	lorazepam	d2az.	N05BA06	include
311	anxiety	lorazepam	do41.	N05BA06	include
312	anxiety	medazepam	d2b..	N05BA03	include
313	anxiety	medazepam	d2b1.	N05BA03	include
314	anxiety	medazepam	d2b2.	N05BA03	include
315	anxiety	medazepam	d2by.	N05BA03	include
316	anxiety	medazepam	d2bz.	N05BA03	include
317	anxiety	meprobamate	d2c..	N05BC01	include
318	anxiety	meprobamate	d2c1.	N05BC01	include
319	anxiety	meprobamate	d2c2.	N05BC01	include
320	anxiety	meprobamate	d2c3.	N05BC01	include
321	anxiety	meprobamate	d2c4.	N05BC01	include
322	anxiety	meprobamate	d2c5.	N05BC01	include
323	anxiety	meprobamate	d2c6.	N05BC01	include
324	anxiety	oxazepam	d2d..	N05BA04	include
325	anxiety	oxazepam	d2d1.	N05BA04	include
326	anxiety	oxazepam	d2d2.	N05BA04	include
327	anxiety	oxazepam	d2d3.	N05BA04	include
328	anxiety	oxazepam	d2d4.	N05BA04	include
329	anxiety	oxazepam	d2d5.	N05BA04	include
330	anxiety	oxazepam	d2d6.	N05BA04	include
331	anxiety	oxazepam	d2d7.	N05BA04	include
332	anxiety	potassium clorazepate	d27..	N05BA05	include
333	anxiety	potassium clorazepate	d271.	N05BA05	include
334	anxiety	potassium clorazepate	d272.	N05BA05	include
335	anxiety	potassium clorazepate	d27y.	N05BA05	include
336	anxiety	potassium clorazepate	d27z.	N05BA05	include
337	anxiety	prazepam	d2e..	N05BA11	include
338	anxiety	prazepam	d2e1.	N05BA11	include
339	anxiety	prazepam	d2ez.	N05BA11	include
340	asthma		c1...	R03	include
341	asthma		c3...	R03BB	include
342	asthma		c4...	R03DA	include
343	asthma		cA...	R03DC	include
344	asthma		cl...	R03DX	include
345	asthma	aclidinium bromide	c34..	R03BB05	include
346	asthma	aclidinium bromide	c341.	R03BB05	include
347	asthma	aclidinium bromide	c342.	R03BB05	include
348	asthma	aminophylline	c41..	R03DA05	include
349	asthma	aminophylline	c411.	R03DA05	include
350	asthma	aminophylline	c412.	R03DA05	include
351	asthma	aminophylline	c413.	R03DA05	include
352	asthma	aminophylline	c414.	R03DA05	include
353	asthma	aminophylline	c415.	R03DA05	include
354	asthma	aminophylline	c416.	R03DA05	include
355	asthma	aminophylline	c417.	R03DA05	include
356	asthma	aminophylline	c418.	R03DA05	include
357	asthma	aminophylline	c41a.	R03DA05	include
358	asthma	aminophylline	c41A.	R03DA05	include
359	asthma	aminophylline	c41b.	R03DA05	include
360	asthma	aminophylline	c41B.	R03DA05	include
361	asthma	aminophylline	c41c.	R03DA05	include
362	asthma	aminophylline	c41C.	R03DA05	include
363	asthma	aminophylline	c41d.	R03DA05	include
364	asthma	aminophylline	c41e.	R03DA05	include
365	asthma	aminophylline	c41f.	R03DA05	include
366	asthma	aminophylline	c41g.	R03DA05	include
367	asthma	aminophylline	c41h.	R03DA05	include
368	asthma	aminophylline	c41i.	R03DA05	include
369	asthma	aminophylline	c41j.	R03DA05	include
370	asthma	aminophylline	c41k.	R03DA05	include
371	asthma	aminophylline	c41m.	R03DA05	include
372	asthma	bambuterol	c1B..	R03CC12	include
373	asthma	bambuterol	c1B1.	R03CC12	include
374	asthma	bambuterol	c1B2.	R03CC12	include
375	asthma	bambuterol	c1B3.	R03CC12	include
376	asthma	bambuterol	c1B4.	R03CC12	include
377	asthma	beclometasone	c61..	R03BA01	include
378	asthma	beclometasone	c611.	R03BA01	include
379	asthma	beclometasone	c612.	R03BA01	include
380	asthma	beclometasone	c613.	R03BA01	include
381	asthma	beclometasone	c614.	R03BA01	include
382	asthma	beclometasone	c616.	R03BA01	include
383	asthma	beclometasone	c617.	R03BA01	include
384	asthma	beclometasone	c619.	R03BA01	include
385	asthma	beclometasone	c61a.	R03BA01	include
386	asthma	beclometasone	c61A.	R03BA01	include
387	asthma	beclometasone	c61b.	R03BA01	include
388	asthma	beclometasone	c61B.	R03BA01	include
389	asthma	beclometasone	c61c.	R03BA01	include
390	asthma	beclometasone	c61C.	R03BA01	include
391	asthma	beclometasone	c61d.	R03BA01	include
392	asthma	beclometasone	c61D.	R03BA01	include
393	asthma	beclometasone	c61e.	R03BA01	include
394	asthma	beclometasone	c61E.	R03BA01	include
395	asthma	beclometasone	c61f.	R03BA01	include
396	asthma	beclometasone	c61F.	R03BA01	include
397	asthma	beclometasone	c61g.	R03BA01	include
398	asthma	beclometasone	c61G.	R03BA01	include
399	asthma	beclometasone	c61h.	R03BA01	include
400	asthma	beclometasone	c61H.	R03BA01	include
401	asthma	beclometasone	c61i.	R03BA01	include
402	asthma	beclometasone	c61j.	R03BA01	include
403	asthma	beclometasone	c61J.	R03BA01	include
404	asthma	beclometasone	c61k.	R03BA01	include
405	asthma	beclometasone	c61K.	R03BA01	include
406	asthma	beclometasone	c61l.	R03BA01	include
407	asthma	beclometasone	c61L.	R03BA01	include
408	asthma	beclometasone	c61m.	R03BA01	include
409	asthma	beclometasone	c61M.	R03BA01	include
410	asthma	beclometasone	c61n.	R03BA01	include
411	asthma	beclometasone	c61N.	R03BA01	include
412	asthma	beclometasone	c61O.	R03BA01	include
413	asthma	beclometasone	c61p.	R03BA01	include
414	asthma	beclometasone	c61P.	R03BA01	include
415	asthma	beclometasone	c61q.	R03BA01	include
416	asthma	beclometasone	c61Q.	R03BA01	include
417	asthma	beclometasone	c61r.	R03BA01	include
418	asthma	beclometasone	c61R.	R03BA01	include
419	asthma	beclometasone	c61s.	R03BA01	include
420	asthma	beclometasone	c61S.	R03BA01	include
421	asthma	beclometasone	c61t.	R03BA01	include
422	asthma	beclometasone	c61T.	R03BA01	include
423	asthma	beclometasone	c61u.	R03BA01	include
424	asthma	beclometasone	c61v.	R03BA01	include
425	asthma	beclometasone	c61V.	R03BA01	include
426	asthma	beclometasone	c61w.	R03BA01	include
427	asthma	beclometasone	c61W.	R03BA01	include
428	asthma	beclometasone	c61x.	R03BA01	include
429	asthma	beclometasone	c61X.	R03BA01	include
430	asthma	beclometasone	c61y.	R03BA01	include
431	asthma	beclometasone	c61Y.	R03BA01	include
432	asthma	beclometasone	c61z.	R03BA01	include
433	asthma	beclometasone	c61Z.	R03BA01	include
434	asthma	beclometasone	c66..	R03BA01	include
435	asthma	beclometasone	c661.	R03BA01	include
436	asthma	beclometasone	c662.	R03BA01	include
437	asthma	beclometasone	c663.	R03BA01	include
438	asthma	beclometasone	c664.	R03BA01	include
439	asthma	beclometasone	c665.	R03BA01	include
440	asthma	beclometasone	c666.	R03BA01	include
441	asthma	beclometasone	c667.	R03BA01	include
442	asthma	beclometasone	c668.	R03BA01	include
443	asthma	beclometasone	c669.	R03BA01	include
444	asthma	beclometasone	c66a.	R03BA01	include
445	asthma	beclometasone	c66A.	R03BA01	include
446	asthma	beclometasone	c66b.	R03BA01	include
447	asthma	beclometasone	c66B.	R03BA01	include
448	asthma	beclometasone	c66c.	R03BA01	include
449	asthma	beclometasone	c66C.	R03BA01	include
450	asthma	beclometasone	c66d.	R03BA01	include
451	asthma	beclometasone	c66D.	R03BA01	include
452	asthma	beclometasone	c66e.	R03BA01	include
453	asthma	beclometasone	c66E.	R03BA01	include
454	asthma	beclometasone	c66f.	R03BA01	include
455	asthma	beclometasone	c66F.	R03BA01	include
456	asthma	beclometasone	c66g.	R03BA01	include
457	asthma	beclometasone	c66G.	R03BA01	include
458	asthma	beclometasone	c66h.	R03BA01	include
459	asthma	beclometasone	c66H.	R03BA01	include
460	asthma	beclometasone	c66I.	R03BA01	include
461	asthma	beclometasone	c66J.	R03BA01	include
462	asthma	beclometasone	c66K.	R03BA01	include
463	asthma	beclometasone	c66L.	R03BA01	include
464	asthma	beclometasone	c66M.	R03BA01	include
465	asthma	beclometasone	c66N.	R03BA01	include
466	asthma	beclometasone	c66P.	R03BA01	include
467	asthma	beclometasone	c66Q.	R03BA01	include
468	asthma	beclometasone	c66R.	R03BA01	include
469	asthma	beclometasone	c66S.	R03BA01	include
470	asthma	beclometasone	c66T.	R03BA01	include
471	asthma	beclometasone	c66U.	R03BA01	include
472	asthma	beclometasone	c66V.	R03BA01	include
473	asthma	beclometasone	c66W.	R03BA01	include
474	asthma	beclometasone	c66X.	R03BA01	include
475	asthma	beclometasone	c66Y.	R03BA01	include
476	asthma	beclometasone	c66Z.	R03BA01	include
477	asthma	betamethasone	c63..	R03BA04	include
478	asthma	betamethasone	c631.	R03BA04	include
479	asthma	betamethasone	c63z.	R03BA04	include
480	asthma	budesonide	c64..	R03BA02	include
481	asthma	budesonide	c641.	R03BA02	include
482	asthma	budesonide	c642.	R03BA02	include
483	asthma	budesonide	c643.	R03BA02	include
484	asthma	budesonide	c644.	R03BA02	include
485	asthma	budesonide	c645.	R03BA02	include
486	asthma	budesonide	c647.	R03BA02	include
487	asthma	budesonide	c648.	R03BA02	include
488	asthma	budesonide	c649.	R03BA02	include
489	asthma	budesonide	c64a.	R03BA02	include
490	asthma	budesonide	c64A.	R03BA02	include
491	asthma	budesonide	c64b.	R03BA02	include
492	asthma	budesonide	c64B.	R03BA02	include
493	asthma	budesonide	c64c.	R03BA02	include
494	asthma	budesonide	c64C.	R03BA02	include
495	asthma	budesonide	c64d.	R03BA02	include
496	asthma	budesonide	c64D.	R03BA02	include
497	asthma	budesonide	c64e.	R03BA02	include
498	asthma	budesonide	c64E.	R03BA02	include
499	asthma	budesonide	c64F.	R03BA02	include
500	asthma	budesonide	c64g.	R03BA02	include
501	asthma	budesonide	c64G.	R03BA02	include
502	asthma	budesonide	c64h.	R03BA02	include
503	asthma	budesonide	c64H.	R03BA02	include
504	asthma	budesonide	c64i.	R03BA02	include
505	asthma	budesonide	c64I.	R03BA02	include
506	asthma	budesonide	c64j.	R03BA02	include
507	asthma	budesonide	c64J.	R03BA02	include
508	asthma	budesonide	c64k.	R03BA02	include
509	asthma	budesonide	c64K.	R03BA02	include
510	asthma	budesonide	c64l.	R03BA02	include
511	asthma	budesonide	c64L.	R03BA02	include
512	asthma	budesonide	c64m.	R03BA02	include
513	asthma	budesonide	c64M.	R03BA02	include
514	asthma	budesonide	c64n.	R03BA02	include
515	asthma	budesonide	c64N.	R03BA02	include
516	asthma	budesonide	c64o.	R03BA02	include
517	asthma	budesonide	c64p.	R03BA02	include
518	asthma	budesonide	c64u.	R03BA02	include
519	asthma	budesonide	c64v.	R03BA02	include
520	asthma	budesonide	c64w.	R03BA02	include
521	asthma	budesonide	c64x.	R03BA02	include
522	asthma	budesonide	c64y.	R03BA02	include
523	asthma	budesonide	c64z.	R03BA02	include
524	asthma	choline theophyllinate	c42..	R03DA02	include
525	asthma	choline theophyllinate	c421.	R03DA02	include
526	asthma	choline theophyllinate	c422.	R03DA02	include
527	asthma	choline theophyllinate	c423.	R03DA02	include
528	asthma	choline theophyllinate	c424.	R03DA02	include
529	asthma	choline theophyllinate	c42w.	R03DA02	include
530	asthma	choline theophyllinate	c42x.	R03DA02	include
531	asthma	choline theophyllinate	c42y.	R03DA02	include
532	asthma	choline theophyllinate	c42z.	R03DA02	include
533	asthma	ciclesonide	c69..	R03BA08	include
534	asthma	ciclesonide	c691.	R03BA08	include
535	asthma	ciclesonide	c692.	R03BA08	include
536	asthma	ciclesonide	c69y.	R03BA08	include
537	asthma	ciclesonide	c69z.	R03BA08	include
538	asthma	cromoglicic acid	c71..	R03BC01	include
539	asthma	cromoglicic acid	c711.	R03BC01	include
540	asthma	cromoglicic acid	c712.	R03BC01	include
541	asthma	cromoglicic acid	c713.	R03BC01	include
542	asthma	cromoglicic acid	c714.	R03BC01	include
543	asthma	cromoglicic acid	c715.	R03BC01	include
544	asthma	cromoglicic acid	c716.	R03BC01	include
545	asthma	cromoglicic acid	c717.	R03BC01	include
546	asthma	cromoglicic acid	c718.	R03BC01	include
547	asthma	cromoglicic acid	c719.	R03BC01	include
548	asthma	cromoglicic acid	c71a.	R03BC01	include
549	asthma	cromoglicic acid	c71b.	R03BC01	include
550	asthma	cromoglicic acid	c71c.	R03BC01	include
551	asthma	cromoglicic acid	c71d.	R03BC01	include
552	asthma	cromoglicic acid	c71e.	R03BC01	include
553	asthma	cromoglicic acid	c71f.	R03BC01	include
554	asthma	cromoglicic acid	c71g.	R03BC01	include
555	asthma	cromoglicic acid	c71h.	R03BC01	include
556	asthma	cromoglicic acid	c71i.	R03BC01	include
557	asthma	cromoglicic acid	c71j.	R03BC01	include
558	asthma	cromoglicic acid	c71k.	R03BC01	include
559	asthma	ephedrine	c22..	R03CA02	include
560	asthma	ephedrine	c221.	R03CA02	include
561	asthma	ephedrine	c222.	R03CA02	include
562	asthma	ephedrine	c223.	R03CA02	include
563	asthma	ephedrine	c224.	R03CA02	include
564	asthma	ephedrine	c225.	R03CA02	include
565	asthma	ephedrine	c226.	R03CA02	include
566	asthma	ephedrine	c227.	R03CA02	include
567	asthma	epinephrine	c21..	R03AA01	include
568	asthma	epinephrine	c213.	R03AA01	include
569	asthma	epinephrine	c216.	R03AA01	include
570	asthma	fenoterol	c15..	R03AC04	include
571	asthma	fenoterol	c151.	R03AC04	include
572	asthma	fenoterol	c152.	R03AC04	include
573	asthma	fenoterol	c153.	R03AC04	include
574	asthma	fenoterol	c154.	R03AC04	include
575	asthma	fenoterol	c15y.	R03AC04	include
576	asthma	fenoterol	c15z.	R03AC04	include
577	asthma	fenoterol and other drugs for obstructive airway diseases	c51A.	R03AK03	include
578	asthma	fenoterol and other drugs for obstructive airway diseases	c51B.	R03AK03	include
579	asthma	fenoterol and other drugs for obstructive airway diseases	c51i.	R03AK03	include
580	asthma	fenoterol and other drugs for obstructive airway diseases	c51v.	R03AK03	include
581	asthma	fenoterol and other drugs for obstructive airway diseases	c51w.	R03AK03	include
582	asthma	fenoterol and other drugs for obstructive airway diseases	c51x.	R03AK03	include
583	asthma	fluticasone	c65..	R03BA05	include
584	asthma	fluticasone	c651.	R03BA05	include
585	asthma	fluticasone	c652.	R03BA05	include
586	asthma	fluticasone	c653.	R03BA05	include
587	asthma	fluticasone	c654.	R03BA05	include
588	asthma	fluticasone	c655.	R03BA05	include
589	asthma	fluticasone	c656.	R03BA05	include
590	asthma	fluticasone	c657.	R03BA05	include
591	asthma	fluticasone	c658.	R03BA05	include
592	asthma	fluticasone	c659.	R03BA05	include
593	asthma	fluticasone	c65a.	R03BA05	include
594	asthma	fluticasone	c65A.	R03BA05	include
595	asthma	fluticasone	c65b.	R03BA05	include
596	asthma	fluticasone	c65B.	R03BA05	include
597	asthma	fluticasone	c65c.	R03BA05	include
598	asthma	fluticasone	c65C.	R03BA05	include
599	asthma	fluticasone	c65d.	R03BA05	include
600	asthma	fluticasone	c65D.	R03BA05	include
601	asthma	fluticasone	c65e.	R03BA05	include
602	asthma	fluticasone	c65E.	R03BA05	include
603	asthma	fluticasone	c65f.	R03BA05	include
604	asthma	fluticasone	c65F.	R03BA05	include
605	asthma	fluticasone	c65g.	R03BA05	include
606	asthma	fluticasone	c65G.	R03BA05	include
607	asthma	fluticasone	c65H.	R03BA05	include
608	asthma	fluticasone	c65I.	R03BA05	include
609	asthma	fluticasone	c65J.	R03BA05	include
610	asthma	fluticasone	c65K.	R03BA05	include
611	asthma	fluticasone	c65L.	R03BA05	include
612	asthma	fluticasone	c65M.	R03BA05	include
613	asthma	fluticasone	c65N.	R03BA05	include
614	asthma	fluticasone	c65O.	R03BA05	include
615	asthma	fluticasone	c65P.	R03BA05	include
616	asthma	fluticasone	c65Q.	R03BA05	include
617	asthma	fluticasone	c65R.	R03BA05	include
618	asthma	fluticasone	c65S.	R03BA05	include
619	asthma	fluticasone	c65T.	R03BA05	include
620	asthma	fluticasone	c65U.	R03BA05	include
621	asthma	fluticasone	c65V.	R03BA05	include
622	asthma	fluticasone	c65W.	R03BA05	include
623	asthma	fluticasone	c65X.	R03BA05	include
624	asthma	fluticasone	c65Y.	R03BA05	include
625	asthma	fluticasone	c65Z.	R03BA05	include
626	asthma	formoterol	c1C..	R03AC13	include
627	asthma	formoterol	c1C1.	R03AC13	include
628	asthma	formoterol	c1C2.	R03AC13	include
629	asthma	formoterol	c1C3.	R03AC13	include
630	asthma	formoterol	c1C4.	R03AC13	include
631	asthma	formoterol	c1C5.	R03AC13	include
632	asthma	formoterol	c1C6.	R03AC13	include
633	asthma	formoterol	c1C7.	R03AC13	include
634	asthma	formoterol	c1C8.	R03AC13	include
635	asthma	formoterol	c1Cy.	R03AC13	include
636	asthma	formoterol	c1Cz.	R03AC13	include
637	asthma	formoterol and other drugs for obstructive airway diseases	c1c..	R03AK07	include
638	asthma	formoterol and other drugs for obstructive airway diseases	c1c1.	R03AK07	include
639	asthma	formoterol and other drugs for obstructive airway diseases	c1c2.	R03AK07	include
640	asthma	formoterol and other drugs for obstructive airway diseases	c1c3.	R03AK07	include
641	asthma	formoterol and other drugs for obstructive airway diseases	c1cx.	R03AK07	include
642	asthma	formoterol and other drugs for obstructive airway diseases	c1cy.	R03AK07	include
643	asthma	formoterol and other drugs for obstructive airway diseases	c1cz.	R03AK07	include
644	asthma	formoterol and other drugs for obstructive airway diseases	c67..	R03AK07	include
645	asthma	formoterol and other drugs for obstructive airway diseases	c671.	R03AK07	include
646	asthma	formoterol and other drugs for obstructive airway diseases	c672.	R03AK07	include
647	asthma	formoterol and other drugs for obstructive airway diseases	c673.	R03AK07	include
648	asthma	formoterol and other drugs for obstructive airway diseases	c67x.	R03AK07	include
649	asthma	formoterol and other drugs for obstructive airway diseases	c67y.	R03AK07	include
650	asthma	formoterol and other drugs for obstructive airway diseases	c67z.	R03AK07	include
651	asthma	formoterol and other drugs for obstructive airway diseases	c6A..	R03AK07	include
652	asthma	formoterol and other drugs for obstructive airway diseases	c6A1.	R03AK07	include
653	asthma	formoterol and other drugs for obstructive airway diseases	c6Az.	R03AK07	include
654	asthma	glycopyrronium bromide	o323.	R03BB06	include
655	asthma	glycopyrronium bromide	o324.	R03BB06	include
656	asthma	indacaterol	c1b..	R03AC18	include
657	asthma	indacaterol	c1b1.	R03AC18	include
658	asthma	indacaterol	c1b2.	R03AC18	include
659	asthma	indacaterol	c1b3.	R03AC18	include
660	asthma	indacaterol	c1b4.	R03AC18	include
661	asthma	ipratropium bromide	c31..	R03BB01	include
662	asthma	ipratropium bromide	c311.	R03BB01	include
663	asthma	ipratropium bromide	c312.	R03BB01	include
664	asthma	ipratropium bromide	c313.	R03BB01	include
665	asthma	ipratropium bromide	c314.	R03BB01	include
666	asthma	ipratropium bromide	c315.	R03BB01	include
667	asthma	ipratropium bromide	c316.	R03BB01	include
668	asthma	ipratropium bromide	c317.	R03BB01	include
669	asthma	ipratropium bromide	c318.	R03BB01	include
670	asthma	ipratropium bromide	c319.	R03BB01	include
671	asthma	ipratropium bromide	c31A.	R03BB01	include
672	asthma	ipratropium bromide	c31B.	R03BB01	include
673	asthma	ipratropium bromide	c31C.	R03BB01	include
674	asthma	ipratropium bromide	c31D.	R03BB01	include
675	asthma	ipratropium bromide	c31E.	R03BB01	include
676	asthma	ipratropium bromide	c31F.	R03BB01	include
677	asthma	ipratropium bromide	c31G.	R03BB01	include
678	asthma	ipratropium bromide	c31t.	R03BB01	include
679	asthma	ipratropium bromide	c31u.	R03BB01	include
680	asthma	ipratropium bromide	c31v.	R03BB01	include
681	asthma	ipratropium bromide	c31w.	R03BB01	include
682	asthma	ipratropium bromide	c31x.	R03BB01	include
683	asthma	ipratropium bromide	c31y.	R03BB01	include
684	asthma	ipratropium bromide	c31z.	R03BB01	include
685	asthma	isoetarine	c23..	R03CC06	include
686	asthma	isoetarine	c231.	R03CC06	include
687	asthma	isoetarine	c23z.	R03CC06	include
688	asthma	isoprenaline	c24..	R03AB02	include
689	asthma	isoprenaline	c243.	R03AB02	include
690	asthma	isoprenaline	c245.	R03AB02	include
691	asthma	isoprenaline	c246.	R03AB02	include
692	asthma	isoprenaline	c24x.	R03AB02	include
693	asthma	isoprenaline	c24y.	R03AB02	include
694	asthma	isoprenaline	c24z.	R03AB02	include
695	asthma	mepolizumab	c75..	R03DX09	include
696	asthma	mepolizumab	c752.	R03DX09	include
697	asthma	mometasone	c68..	R03BA07	include
698	asthma	mometasone	c681.	R03BA07	include
699	asthma	mometasone	c682.	R03BA07	include
700	asthma	mometasone	c683.	R03BA07	include
701	asthma	mometasone	c684.	R03BA07	include
702	asthma	montelukast	cA1..	R03DC03	include
703	asthma	montelukast	cA11.	R03DC03	include
704	asthma	montelukast	cA12.	R03DC03	include
705	asthma	montelukast	cA13.	R03DC03	include
706	asthma	montelukast	cA14.	R03DC03	include
707	asthma	montelukast	cA15.	R03DC03	include
708	asthma	montelukast	cA16.	R03DC03	include
709	asthma	montelukast	cA1y.	R03DC03	include
710	asthma	montelukast	cA1z.	R03DC03	include
711	asthma	nedocromil	c74..	R03BC03	include
712	asthma	nedocromil	c741.	R03BC03	include
713	asthma	nedocromil	c742.	R03BC03	include
714	asthma	nedocromil	c743.	R03BC03	include
715	asthma	nedocromil	c744.	R03BC03	include
716	asthma	nedocromil	c745.	R03BC03	include
717	asthma	nedocromil	c746.	R03BC03	include
718	asthma	nedocromil	c747.	R03BC03	include
719	asthma	olodaterol	c1d..	R03AC19	include
720	asthma	olodaterol	c1d2.	R03AC19	include
721	asthma	omalizumab	ck1..	R03DX05	include
722	asthma	omalizumab	ck11.	R03DX05	include
723	asthma	omalizumab	ck12.	R03DX05	include
724	asthma	omalizumab	ck13.	R03DX05	include
725	asthma	omalizumab	ck14.	R03DX05	include
726	asthma	omalizumab	ck15.	R03DX05	include
727	asthma	omalizumab	ck16.	R03DX05	include
728	asthma	orciprenaline	c251.	R03CB03	include
729	asthma	orciprenaline	c252.	R03CB03	include
730	asthma	orciprenaline	c254.	R03AB03	include
731	asthma	orciprenaline	c255.	R03AB03	include
732	asthma	orciprenaline	c25v.	R03CB03	include
733	asthma	orciprenaline	c25w.	R03CB03	include
734	asthma	orciprenaline	c25y.	R03AB03	include
735	asthma	orciprenaline	c25z.	R03AB03	include
736	asthma	oxitropium bromide	c32..	R03BB02	include
737	asthma	oxitropium bromide	c321.	R03BB02	include
738	asthma	oxitropium bromide	c322.	R03BB02	include
739	asthma	oxitropium bromide	c323.	R03BB02	include
740	asthma	oxitropium bromide	c324.	R03BB02	include
741	asthma	pirbuterol	c16..	R03CC07	include
742	asthma	pirbuterol	c161.	R03CC07	include
743	asthma	pirbuterol	c162.	R03CC07	include
744	asthma	pirbuterol	c163.	R03CC07	include
745	asthma	pirbuterol	c164.	R03AC08	include
746	asthma	pirbuterol	c16w.	R03CC07	include
747	asthma	pirbuterol	c16x.	R03CC07	include
748	asthma	pirbuterol	c16y.	R03CC07	include
749	asthma	pirbuterol	c16z.	R03AC08	include
750	asthma	reproterol	c17..	R03AC15	include
751	asthma	reproterol	c173.	R03AC15	include
752	asthma	reproterol	c17y.	R03AC15	include
753	asthma	rimiterol	c18..	R03AC05	include
754	asthma	rimiterol	c181.	R03AC05	include
755	asthma	rimiterol	c182.	R03AC05	include
756	asthma	rimiterol	c183.	R03AC05	include
757	asthma	rimiterol	c184.	R03AC05	include
758	asthma	rimiterol	c18y.	R03AC05	include
759	asthma	rimiterol	c18z.	R03AC05	include
760	asthma	roflumilast	cl1..	R03DX07	include
761	asthma	roflumilast	cl11.	R03DX07	include
762	asthma	roflumilast	cl1z.	R03DX07	include
763	asthma	salbutamol	c11..	R03CC02	include
764	asthma	salbutamol	c111.	R03CC02	include
765	asthma	salbutamol	c112.	R03CC02	include
766	asthma	salbutamol	c113.	R03CC02	include
767	asthma	salbutamol	c114.	R03CC02	include
768	asthma	salbutamol	c115.	R03CC02	include
769	asthma	salbutamol	c116.	R03CC02	include
770	asthma	salbutamol	c118.	R03CC02	include
771	asthma	salbutamol	c119.	R03CC02	include
772	asthma	salbutamol	c11a.	R03CC02	include
773	asthma	salbutamol	c11b.	R03CC02	include
774	asthma	salbutamol	c11c.	R03CC02	include
775	asthma	salbutamol	c11d.	R03CC02	include
776	asthma	salbutamol	c11D.	R03CC02	include
777	asthma	salbutamol	c11e.	R03CC02	include
778	asthma	salbutamol	c11f.	R03CC02	include
779	asthma	salbutamol	c11g.	R03CC02	include
780	asthma	salbutamol	c11h.	R03CC02	include
781	asthma	salbutamol	c11i.	R03CC02	include
782	asthma	salbutamol	c11j.	R03CC02	include
783	asthma	salbutamol	c11k.	R03CC02	include
784	asthma	salbutamol	c11m.	R03CC02	include
785	asthma	salbutamol	c11n.	R03CC02	include
786	asthma	salbutamol	c11o.	R03CC02	include
787	asthma	salbutamol	c11p.	R03CC02	include
788	asthma	salbutamol	c11q.	R03CC02	include
789	asthma	salbutamol	c11v.	R03CC02	include
790	asthma	salbutamol	c11x.	R03CC02	include
791	asthma	salbutamol	c11y.	R03CC02	include
792	asthma	salbutamol	c11z.	R03CC02	include
793	asthma	salbutamol	c12..	R03CC02	include
794	asthma	salbutamol	c121.	R03CC02	include
795	asthma	salbutamol	c122.	R03CC02	include
796	asthma	salbutamol	c123.	R03CC02	include
797	asthma	salbutamol	c124.	R03CC02	include
798	asthma	salbutamol	c125.	R03CC02	include
799	asthma	salbutamol	c126.	R03CC02	include
800	asthma	salbutamol	c12w.	R03CC02	include
801	asthma	salbutamol	c12x.	R03CC02	include
802	asthma	salbutamol	c12y.	R03CC02	include
803	asthma	salbutamol	c12z.	R03CC02	include
804	asthma	salbutamol	c13..	R03AC02	include
805	asthma	salbutamol	c131.	R03AC02	include
806	asthma	salbutamol	c132.	R03AC02	include
807	asthma	salbutamol	c133.	R03AC02	include
808	asthma	salbutamol	c134.	R03AC02	include
809	asthma	salbutamol	c135.	R03AC02	include
810	asthma	salbutamol	c136.	R03AC02	include
811	asthma	salbutamol	c137.	R03AC02	include
812	asthma	salbutamol	c139.	R03AC02	include
813	asthma	salbutamol	c13a.	R03AC02	include
814	asthma	salbutamol	c13A.	R03AC02	include
815	asthma	salbutamol	c13B.	R03AC02	include
816	asthma	salbutamol	c13C.	R03AC02	include
817	asthma	salbutamol	c13d.	R03AC02	include
818	asthma	salbutamol	c13D.	R03AC02	include
819	asthma	salbutamol	c13e.	R03AC02	include
820	asthma	salbutamol	c13E.	R03AC02	include
821	asthma	salbutamol	c13f.	R03AC02	include
822	asthma	salbutamol	c13F.	R03AC02	include
823	asthma	salbutamol	c13g.	R03AC02	include
824	asthma	salbutamol	c13G.	R03AC02	include
825	asthma	salbutamol	c13h.	R03AC02	include
826	asthma	salbutamol	c13H.	R03AC02	include
827	asthma	salbutamol	c13i.	R03AC02	include
828	asthma	salbutamol	c13I.	R03AC02	include
829	asthma	salbutamol	c13j.	R03AC02	include
830	asthma	salbutamol	c13J.	R03AC02	include
831	asthma	salbutamol	c13K.	R03AC02	include
832	asthma	salbutamol	c13l.	R03AC02	include
833	asthma	salbutamol	c13L.	R03AC02	include
834	asthma	salbutamol	c13m.	R03AC02	include
835	asthma	salbutamol	c13M.	R03AC02	include
836	asthma	salbutamol	c13n.	R03AC02	include
837	asthma	salbutamol	c13N.	R03AC02	include
838	asthma	salbutamol	c13o.	R03AC02	include
839	asthma	salbutamol	c13O.	R03AC02	include
840	asthma	salbutamol	c13p.	R03AC02	include
841	asthma	salbutamol	c13P.	R03AC02	include
842	asthma	salbutamol	c13q.	R03AC02	include
843	asthma	salbutamol	c13Q.	R03AC02	include
844	asthma	salbutamol	c13r.	R03AC02	include
845	asthma	salbutamol	c13R.	R03AC02	include
846	asthma	salbutamol	c13S.	R03AC02	include
847	asthma	salbutamol	c13T.	R03AC02	include
848	asthma	salbutamol	c13U.	R03AC02	include
849	asthma	salbutamol	c13v.	R03AC02	include
850	asthma	salbutamol	c13V.	R03AC02	include
851	asthma	salbutamol	c13w.	R03AC02	include
852	asthma	salbutamol	c13W.	R03AC02	include
853	asthma	salbutamol	c13x.	R03AC02	include
854	asthma	salbutamol	c13X.	R03AC02	include
855	asthma	salbutamol	c13y.	R03AC02	include
856	asthma	salbutamol	c13Y.	R03AC02	include
857	asthma	salbutamol	c13z.	R03AC02	include
858	asthma	salbutamol	c13Z.	R03AC02	include
859	asthma	salbutamol	c1E..	R03AC02	include
860	asthma	salbutamol	c1E1.	R03AC02	include
861	asthma	salbutamol	c1E2.	R03AC02	include
862	asthma	salbutamol	c1E3.	R03AC02	include
863	asthma	salbutamol	c1E4.	R03AC02	include
864	asthma	salbutamol	c1E5.	R03AC02	include
865	asthma	salbutamol	c1E6.	R03AC02	include
866	asthma	salbutamol	c1E7.	R03AC02	include
867	asthma	salbutamol	c1E8.	R03AC02	include
868	asthma	salbutamol	c1E9.	R03AC02	include
869	asthma	salbutamol	c1EA.	R03AC02	include
870	asthma	salbutamol	c1EB.	R03AC02	include
871	asthma	salbutamol	c1EC.	R03AC02	include
872	asthma	salbutamol	c1ED.	R03AC02	include
873	asthma	salbutamol	c1EE.	R03AC02	include
874	asthma	salbutamol and other drugs for obstructive airway diseases	c51C.	R03AK04	include
875	asthma	salbutamol and other drugs for obstructive airway diseases	c51D.	R03AK04	include
876	asthma	salbutamol and other drugs for obstructive airway diseases	c51E.	R03AK04	include
877	asthma	salbutamol and other drugs for obstructive airway diseases	c51F.	R03AK04	include
878	asthma	salbutamol and other drugs for obstructive airway diseases	c51G.	R03AK04	include
879	asthma	salbutamol and other drugs for obstructive airway diseases	c51H.	R03AK04	include
880	asthma	salbutamol and other drugs for obstructive airway diseases	c531.	R03AK04	include
881	asthma	salbutamol and other drugs for obstructive airway diseases	c722.	R03AK04	include
882	asthma	salbutamol and other drugs for obstructive airway diseases	c723.	R03AK04	include
883	asthma	salbutamol and other drugs for obstructive airway diseases	c72y.	R03AK04	include
884	asthma	salbutamol and other drugs for obstructive airway diseases	c72z.	R03AK04	include
885	asthma	salmeterol	c19..	R03AC12	include
886	asthma	salmeterol	c191.	R03AC12	include
887	asthma	salmeterol	c192.	R03AC12	include
888	asthma	salmeterol	c193.	R03AC12	include
889	asthma	salmeterol	c194.	R03AC12	include
890	asthma	salmeterol	c195.	R03AC12	include
891	asthma	salmeterol	c196.	R03AC12	include
892	asthma	salmeterol	c197.	R03AC12	include
893	asthma	salmeterol	c198.	R03AC12	include
894	asthma	salmeterol	c199.	R03AC12	include
895	asthma	salmeterol	c19A.	R03AC12	include
896	asthma	salmeterol	c19B.	R03AC12	include
897	asthma	salmeterol	c19z.	R03AC12	include
898	asthma	salmeterol and other drugs for obstructive airway diseases	c1D..	R03AK06	include
899	asthma	salmeterol and other drugs for obstructive airway diseases	c1D1.	R03AK06	include
900	asthma	salmeterol and other drugs for obstructive airway diseases	c1D2.	R03AK06	include
901	asthma	salmeterol and other drugs for obstructive airway diseases	c1D3.	R03AK06	include
902	asthma	salmeterol and other drugs for obstructive airway diseases	c1D4.	R03AK06	include
903	asthma	salmeterol and other drugs for obstructive airway diseases	c1D5.	R03AK06	include
904	asthma	salmeterol and other drugs for obstructive airway diseases	c1D6.	R03AK06	include
905	asthma	salmeterol and other drugs for obstructive airway diseases	c1Du.	R03AK06	include
906	asthma	salmeterol and other drugs for obstructive airway diseases	c1Dv.	R03AK06	include
907	asthma	salmeterol and other drugs for obstructive airway diseases	c1Dw.	R03AK06	include
908	asthma	salmeterol and other drugs for obstructive airway diseases	c1Dx.	R03AK06	include
909	asthma	salmeterol and other drugs for obstructive airway diseases	c1Dy.	R03AK06	include
910	asthma	salmeterol and other drugs for obstructive airway diseases	c1Dz.	R03AK06	include
911	asthma	terbutaline	c14..	R03CC03	include
912	asthma	terbutaline	c141.	R03CC03	include
913	asthma	terbutaline	c142.	R03CC03	include
914	asthma	terbutaline	c143.	R03CC03	include
915	asthma	terbutaline	c144.	R03AC03	include
916	asthma	terbutaline	c145.	R03AC03	include
917	asthma	terbutaline	c146.	R03AC03	include
918	asthma	terbutaline	c147.	R03AC03	include
919	asthma	terbutaline	c148.	R03AC03	include
920	asthma	terbutaline	c149.	R03CC03	include
921	asthma	terbutaline	c14a.	R03CC03	include
922	asthma	terbutaline	c14b.	R03CC03	include
923	asthma	terbutaline	c14c.	R03CC03	include
924	asthma	terbutaline	c14e.	R03CC03	include
925	asthma	terbutaline	c14f.	R03AC03	include
926	asthma	terbutaline	c14g.	R03AC03	include
927	asthma	terbutaline	c14h.	R03CC03	include
928	asthma	terbutaline	c14i.	R03AC03	include
929	asthma	terbutaline	c14j.	R03AC03	include
930	asthma	terbutaline	c14k.	R03AC03	include
931	asthma	terbutaline	c14r.	R03CC03	include
932	asthma	terbutaline	c14s.	R03CC03	include
933	asthma	terbutaline	c14t.	R03AC03	include
934	asthma	terbutaline	c14u.	R03AC03	include
935	asthma	terbutaline	c14v.	R03AC03	include
936	asthma	terbutaline	c14w.	R03AC03	include
937	asthma	terbutaline	c14x.	R03AC03	include
938	asthma	terbutaline	c14y.	R03CC03	include
939	asthma	terbutaline	c14z.	R03CC03	include
940	asthma	theophylline	c43..	R03DA04	include
941	asthma	theophylline	c431.	R03DA04	include
942	asthma	theophylline	c432.	R03DA04	include
943	asthma	theophylline	c433.	R03DA04	include
944	asthma	theophylline	c434.	R03DA04	include
945	asthma	theophylline	c435.	R03DA04	include
946	asthma	theophylline	c436.	R03DA04	include
947	asthma	theophylline	c437.	R03DA04	include
948	asthma	theophylline	c438.	R03DA04	include
949	asthma	theophylline	c439.	R03DA04	include
950	asthma	theophylline	c43a.	R03DA04	include
951	asthma	theophylline	c43A.	R03DA04	include
952	asthma	theophylline	c43b.	R03DA04	include
953	asthma	theophylline	c43B.	R03DA04	include
954	asthma	theophylline	c43c.	R03DA04	include
955	asthma	theophylline	c43d.	R03DA04	include
956	asthma	theophylline	c43e.	R03DA04	include
957	asthma	theophylline	c43f.	R03DA04	include
958	asthma	theophylline	c43g.	R03DA04	include
959	asthma	theophylline	c43h.	R03DA04	include
960	asthma	theophylline	c43i.	R03DA04	include
961	asthma	theophylline	c43j.	R03DA04	include
962	asthma	theophylline	c43k.	R03DA04	include
963	asthma	theophylline	c43m.	R03DA04	include
964	asthma	theophylline	c43n.	R03DA04	include
965	asthma	theophylline	c43o.	R03DA04	include
966	asthma	theophylline	c43p.	R03DA04	include
967	asthma	theophylline	c43q.	R03DA04	include
968	asthma	theophylline	c43r.	R03DA04	include
969	asthma	theophylline	c43s.	R03DA04	include
970	asthma	theophylline	c43t.	R03DA04	include
971	asthma	theophylline	c43u.	R03DA04	include
972	asthma	theophylline	c43v.	R03DA04	include
973	asthma	theophylline	c43w.	R03DA04	include
974	asthma	theophylline	c43x.	R03DA04	include
975	asthma	theophylline	c43y.	R03DA04	include
976	asthma	theophylline	c43z.	R03DA04	include
977	asthma	theophylline and adrenergics	c51t.	R03DB04	include
978	asthma	theophylline and adrenergics	c51u.	R03DB04	include
979	asthma	tiotropium bromide	c33..	R03BB04	include
980	asthma	tiotropium bromide	c331.	R03BB04	include
981	asthma	tiotropium bromide	c332.	R03BB04	include
982	asthma	tiotropium bromide	c333.	R03BB04	include
983	asthma	tiotropium bromide	c33x.	R03BB04	include
984	asthma	tiotropium bromide	c33y.	R03BB04	include
985	asthma	tiotropium bromide	c33z.	R03BB04	include
986	asthma	tulobuterol	c1a..	R03CC11	include
987	asthma	tulobuterol	c1a1.	R03CC11	include
988	asthma	tulobuterol	c1a2.	R03CC11	include
989	asthma	tulobuterol	c1a3.	R03CC11	include
990	asthma	tulobuterol	c1a4.	R03CC11	include
991	asthma	tulobuterol	c1a5.	R03CC11	include
992	asthma	zafirlukast	cA2..	R03DC01	include
993	asthma	zafirlukast	cA21.	R03DC01	include
994	asthma	zafirlukast	cA22.	R03DC01	include
995	constipation		ab...	A06AC	include
996	constipation		ab1..	A06AC	include
997	constipation		ab13.	A06AC	include
998	constipation		ab14.	A06AC	include
999	constipation		ac...	A06AB	include
1000	constipation		ac6..	A06A	include
1001	constipation		ac61.	A06A	include
1002	constipation		ad...	A06AA	include
1003	constipation		ae...	A06AD	include
1004	constipation		ae4..	A06AD	include
1005	constipation		ae41.	A06AD	include
1006	constipation		ae42.	A06AD	include
1007	constipation		ae43.	A06AD	include
1008	constipation		ae44.	A06AD	include
1009	constipation		ae45.	A06AD	include
1010	constipation		ae46.	A06AD	include
1011	constipation		ae4a.	A06AD	include
1012	constipation		ae4h.	A06AD	include
1013	constipation		af...	A06A	include
1014	constipation		af1..	A06A	include
1015	constipation		af1f.	A06AG	include
1016	constipation		af1k.	A06AG	include
1017	constipation		af1o.	A06A	include
1018	constipation		af1q.	A06AG	include
1019	constipation		af1v.	A06AG	include
1020	constipation		ag...	A06AX	include
1021	constipation		ag1..	A06AX	include
1022	constipation		l41b.	A06	include
1023	constipation	bisacodyl	ac1..	A06AB02	include
1024	constipation	bisacodyl	ac1..	A06AG02	include
1025	constipation	bisacodyl	ac11.	A06AB02	include
1026	constipation	bisacodyl	ac11.	A06AG02	include
1027	constipation	bisacodyl	ac12.	A06AB02	include
1028	constipation	bisacodyl	ac13.	A06AB02	include
1029	constipation	bisacodyl	ac14.	A06AB02	include
1030	constipation	bisacodyl	ac15.	A06AB02	include
1031	constipation	bisacodyl	ac16.	A06AB02	include
1032	constipation	bisacodyl	af11.	A06AB02	include
1033	constipation	bisacodyl	af11.	A06AG02	include
1034	constipation	bisacodyl	af12.	A06AB02	include
1035	constipation	bisacodyl	af12.	A06AG02	include
1036	constipation	bisacodyl	af1a.	A06AB02	include
1037	constipation	bisacodyl	af1b.	A06AB02	include
1038	constipation	bisacodyl	af1c.	A06AB02	include
1039	constipation	cascara	ac2..	A06AB07	include
1040	constipation	cascara	ac21.	A06AB07	include
1041	constipation	castor oil	ac3..	A06AB05	include
1042	constipation	castor oil	ac31.	A06AB05	include
1043	constipation	combinations	af1C.	A06AG20	include
1044	constipation	dantron	ac4..	A06AB03	include
1045	constipation	dantron, combinations	ac42.	A06AB53	include
1046	constipation	dantron, combinations	ac43.	A06AB53	include
1047	constipation	dantron, combinations	ac44.	A06AB53	include
1048	constipation	dantron, combinations	ac45.	A06AB53	include
1049	constipation	dantron, combinations	ac46.	A06AB53	include
1050	constipation	dantron, combinations	ac47.	A06AB53	include
1051	constipation	dantron, combinations	ac48.	A06AB53	include
1052	constipation	dantron, combinations	ac49.	A06AB53	include
1053	constipation	dantron, combinations	ac4A.	A06AB53	include
1054	constipation	dantron, combinations	ac4B.	A06AB53	include
1055	constipation	dantron, combinations	ac4C.	A06AB53	include
1056	constipation	dantron, combinations	ac4D.	A06AB53	include
1057	constipation	dantron, combinations	ac4E.	A06AB53	include
1058	constipation	dantron, combinations	ac4F.	A06AB53	include
1059	constipation	dantron, combinations	ac4G.	A06AB53	include
1060	constipation	docusate sodium	ac5..	A06AA02	include
1061	constipation	docusate sodium	ac51.	A06AA02	include
1062	constipation	docusate sodium	ac52.	A06AA02	include
1063	constipation	docusate sodium	ac53.	A06AA02	include
1064	constipation	docusate sodium	ac54.	A06AA02	include
1065	constipation	docusate sodium	ac55.	A06AA02	include
1066	constipation	docusate sodium	ac56.	A06AA02	include
1067	constipation	docusate sodium	ac57.	A06AA02	include
1068	constipation	docusate sodium	ac58.	A06AA02	include
1069	constipation	docusate sodium	ac59.	A06AA02	include
1070	constipation	docusate sodium	ac5A.	A06AA02	include
1071	constipation	docusate sodium	ac5B.	A06AA02	include
1072	constipation	docusate sodium, incl. combinations	af1e.	A06AG10	include
1073	constipation	docusate sodium, incl. combinations	af1p.	A06AG10	include
1074	constipation	docusate sodium, incl. combinations	af1t.	A06AG10	include
1075	constipation	glycerol	af13.	A06AX01	include
1076	constipation	glycerol	af14.	A06AX01	include
1077	constipation	glycerol	af15.	A06AX01	include
1078	constipation	ispaghula (psylla seeds)	ab2..	A06AC01	include
1079	constipation	ispaghula (psylla seeds)	ab21.	A06AC01	include
1080	constipation	ispaghula (psylla seeds)	ab22.	A06AC01	include
1081	constipation	ispaghula (psylla seeds)	ab23.	A06AC01	include
1082	constipation	ispaghula (psylla seeds)	ab24.	A06AC01	include
1083	constipation	ispaghula (psylla seeds)	ab25.	A06AC01	include
1084	constipation	ispaghula (psylla seeds)	ab26.	A06AC01	include
1085	constipation	ispaghula (psylla seeds)	ab28.	A06AC01	include
1086	constipation	ispaghula (psylla seeds)	ab29.	A06AC01	include
1087	constipation	ispaghula (psylla seeds)	ab2A.	A06AC01	include
1088	constipation	ispaghula (psylla seeds)	ab2B.	A06AC01	include
1089	constipation	ispaghula (psylla seeds)	ab2C.	A06AC01	include
1090	constipation	ispaghula (psylla seeds)	ab2D.	A06AC01	include
1091	constipation	ispaghula (psylla seeds)	ab2E.	A06AC01	include
1092	constipation	ispaghula (psylla seeds)	ab2F.	A06AC01	include
1093	constipation	ispaghula (psylla seeds)	ab2G.	A06AC01	include
1094	constipation	ispaghula (psylla seeds)	ab2H.	A06AC01	include
1095	constipation	ispaghula (psylla seeds)	ab2J.	A06AC01	include
1096	constipation	ispaghula (psylla seeds)	ab2K.	A06AC01	include
1097	constipation	ispaghula (psylla seeds)	ab2L.	A06AC01	include
1098	constipation	ispaghula (psylla seeds)	ab2M.	A06AC01	include
1099	constipation	ispaghula (psylla seeds)	ab2n.	A06AC01	include
1100	constipation	ispaghula (psylla seeds)	ab2N.	A06AC01	include
1101	constipation	ispaghula (psylla seeds)	ab2o.	A06AC01	include
1102	constipation	ispaghula (psylla seeds)	ab2O.	A06AC01	include
1103	constipation	ispaghula (psylla seeds)	ab2p.	A06AC01	include
1104	constipation	ispaghula (psylla seeds)	ab2P.	A06AC01	include
1105	constipation	ispaghula (psylla seeds)	ab2q.	A06AC01	include
1106	constipation	ispaghula (psylla seeds)	ab2Q.	A06AC01	include
1107	constipation	ispaghula (psylla seeds)	ab2r.	A06AC01	include
1108	constipation	ispaghula (psylla seeds)	ab2R.	A06AC01	include
1109	constipation	ispaghula (psylla seeds)	ab2t.	A06AC01	include
1110	constipation	ispaghula (psylla seeds)	ab2u.	A06AC01	include
1111	constipation	ispaghula (psylla seeds)	ab2v.	A06AC01	include
1112	constipation	ispaghula (psylla seeds)	ab2w.	A06AC01	include
1113	constipation	ispaghula (psylla seeds)	ab2x.	A06AC01	include
1114	constipation	ispaghula (psylla seeds)	ab2y.	A06AC01	include
1115	constipation	lactitol	ae6..	A06AD12	include
1116	constipation	lactitol	ae61.	A06AD12	include
1117	constipation	lactitol	ae6z.	A06AD12	include
1118	constipation	lactulose	ae1..	A06AD11	include
1119	constipation	lactulose	ae11.	A06AD11	include
1120	constipation	lactulose	ae12.	A06AD11	include
1121	constipation	lactulose	ae13.	A06AD11	include
1122	constipation	lactulose	ae14.	A06AD11	include
1123	constipation	lactulose	ae15.	A06AD11	include
1124	constipation	lactulose	ae16.	A06AD11	include
1125	constipation	lactulose	ae17.	A06AD11	include
1126	constipation	lactulose	ae18.	A06AD11	include
1127	constipation	lactulose	ae19.	A06AD11	include
1128	constipation	lactulose	ae1A.	A06AD11	include
1129	constipation	lactulose	ae1B.	A06AD11	include
1130	constipation	laurilsulfate, incl. combinations	af1l.	A06AG11	include
1131	constipation	laurilsulfate, incl. combinations	af1m.	A06AG11	include
1132	constipation	linaclotide	a4i..	A06AX04	include
1133	constipation	linaclotide	a4i1.	A06AX04	include
1134	constipation	linaclotide	a4i2.	A06AX04	include
1135	constipation	liquid paraffin	ad1..	A06AA01	include
1136	constipation	liquid paraffin	ad11.	A06AA01	include
1137	constipation	liquid paraffin	ad12.	A06AA01	include
1138	constipation	liquid paraffin	ad13.	A06AA01	include
1139	constipation	liquid paraffin, combinations	ae21.	A06AA51	include
1140	constipation	liquid paraffin, combinations	ag11.	A06AA51	include
1141	constipation	liquid paraffin, combinations	ag15.	A06AA51	include
1142	constipation	liquid paraffin, combinations	ag19.	A06AA51	include
1143	constipation	liquid paraffin, combinations	ag1A.	A06AA51	include
1144	constipation	lubiprostone	ag1H.	A06AX03	include
1145	constipation	macrogol	ae47.	A06AD15	include
1146	constipation	macrogol	ae48.	A06AD15	include
1147	constipation	macrogol	ae49.	A06AD15	include
1148	constipation	macrogol	ae4g.	A06AD15	include
1149	constipation	macrogol, combinations	ae4b.	A06AD65	include
1150	constipation	macrogol, combinations	ae4c.	A06AD65	include
1151	constipation	macrogol, combinations	ae4d.	A06AD65	include
1152	constipation	macrogol, combinations	ae4e.	A06AD65	include
1153	constipation	macrogol, combinations	ae4f.	A06AD65	include
1154	constipation	macrogol, combinations	ae4i.	A06AD65	include
1155	constipation	macrogol, combinations	ae4j.	A06AD65	include
1156	constipation	magnesium citrate	ae5..	A06AD19	include
1157	constipation	magnesium citrate	ae51.	A06AD19	include
1158	constipation	magnesium sulfate	ae3..	A06AD04	include
1159	constipation	magnesium sulfate	ae31.	A06AD04	include
1160	constipation	magnesium sulfate	ae32.	A06AD04	include
1161	constipation	magnesium sulfate	ae33.	A06AD04	include
1162	constipation	magnesium sulfate	ag17.	A06AD04	include
1163	constipation	methylcellulose	ab3..	A06AC06	include
1164	constipation	methylcellulose	ab32.	A06AC06	include
1165	constipation	methylcellulose	ab33.	A06AC06	include
1166	constipation	methylcellulose	ab35.	A06AC06	include
1167	constipation	methylcellulose	ab36.	A06AC06	include
1168	constipation	methylcellulose	ab37.	A06AC06	include
1169	constipation	methylnaltrexone bromide	ax1..	A06AH01	include
1170	constipation	mineral salts in combination	iz1D.	A06AD10	include
1171	constipation	naloxegol	ax2..	A06AH03	include
1172	constipation	naloxegol	ax23.	A06AH03	include
1173	constipation	naloxegol	ax24.	A06AH03	include
1174	constipation	oil	af1d.	A06AG06	include
1175	constipation	oil	af1s.	A06AG06	include
1176	constipation	oxyphenisatine	af1n.	A06AB01	include
1177	constipation	phenolphthalein	ag12.	A06AB04	include
1178	constipation	phenolphthalein	ag16.	A06AB04	include
1179	constipation	prucalopride	ag1C.	A06AX05	include
1180	constipation	prucalopride	ag1E.	A06AX05	include
1181	constipation	senna glycosides	ac7..	A06AB06	include
1182	constipation	senna glycosides	ac71.	A06AB06	include
1183	constipation	senna glycosides	ac74.	A06AB06	include
1184	constipation	senna glycosides	ac75.	A06AB06	include
1185	constipation	senna glycosides	ac76.	A06AB06	include
1186	constipation	senna glycosides	ac77.	A06AB06	include
1187	constipation	senna glycosides	ac78.	A06AB06	include
1188	constipation	senna glycosides	ac79.	A06AB06	include
1189	constipation	senna glycosides	ac7A.	A06AB06	include
1190	constipation	senna glycosides	ac7v.	A06AB06	include
1191	constipation	senna glycosides	ac7w.	A06AB06	include
1192	constipation	senna glycosides	ac7x.	A06AB06	include
1193	constipation	senna glycosides	ac7y.	A06AB06	include
1194	constipation	senna glycosides	ac7z.	A06AB06	include
1195	constipation	sodium phosphate	ae7..	A06AD17	include
1196	constipation	sodium phosphate	ae71.	A06AD17	include
1197	constipation	sodium phosphate	af16.	A06AG01	include
1198	constipation	sodium phosphate	af1A.	A06AG01	include
1199	constipation	sodium phosphate	af1B.	A06AG01	include
1200	constipation	sodium phosphate	af1g.	A06AG01	include
1201	constipation	sodium phosphate	af1h.	A06AG01	include
1202	constipation	sodium phosphate	af1w.	A06AG01	include
1203	constipation	sodium phosphate	af1x.	A06AG01	include
1204	constipation	sodium phosphate	af1y.	A06AG01	include
1205	constipation	sodium picosulfate	ac8..	A06AB08	include
1206	constipation	sodium picosulfate	ac81.	A06AB08	include
1207	constipation	sodium picosulfate	ac82.	A06AB08	include
1208	constipation	sodium picosulfate	ac84.	A06AB08	include
1209	constipation	sodium picosulfate	ac85.	A06AB08	include
1210	constipation	sodium picosulfate	ac8w.	A06AB08	include
1211	constipation	sodium picosulfate	ac8x.	A06AB08	include
1212	constipation	sodium picosulfate	ac8y.	A06AB08	include
1213	constipation	sodium picosulfate, combinations	ac83.	A06AB58	include
1214	constipation	sodium picosulfate, combinations	ac86.	A06AB58	include
1215	constipation	sodium picosulfate, combinations	ac8z.	A06AB58	include
1216	constipation	sterculia	ab4..	A06AC03	include
1217	constipation	sterculia	ab41.	A06AC03	include
1218	constipation	sterculia	ab42.	A06AC03	include
1219	constipation	sterculia	ab4y.	A06AC03	include
1220	constipation	sterculia	ab4z.	A06AC03	include
1221	constipation	sterculia, combinations	ab43.	A06AC53	include
1222	constipation	sterculia, combinations	ab44.	A06AC53	include
1223	constipation	sterculia, combinations	ab45.	A06AC53	include
1224	constipation	sterculia, combinations	ab46.	A06AC53	include
1225	constipation	sterculia, combinations	ab4x.	A06AC53	include
1226	dyspepsia		a22w.	A02BX	include
1227	dyspepsia		a22x.	A02BX	include
1228	dyspepsia		a22y.	A02BX	include
1229	dyspepsia		a22z.	A02BX	include
1230	dyspepsia		a23K.	A02BX	include
1231	dyspepsia		a23L.	A02BX	include
1232	dyspepsia		a23M.	A02BX	include
1233	dyspepsia		a23P.	A02BX	include
1234	dyspepsia		a23Q.	A02BX	include
1235	dyspepsia		a6...	A02B	include
1236	dyspepsia		a67..	A02B	include
1237	dyspepsia		a671.	A02B	include
1238	dyspepsia		a6g..	A02BD	include
1239	dyspepsia		a6g1.	A02BD	include
1240	dyspepsia		a6g2.	A02BD	include
1241	dyspepsia		a6g3.	A02BD	include
1242	dyspepsia		a6g4.	A02BD	include
1243	dyspepsia	alginic acid	a22u.	A02BX13	include
1244	dyspepsia	alginic acid	a22v.	A02BX13	include
1245	dyspepsia	alginic acid	a23A.	A02BX13	include
1246	dyspepsia	alginic acid	a23b.	A02BX13	include
1247	dyspepsia	alginic acid	a23B.	A02BX13	include
1248	dyspepsia	alginic acid	a23c.	A02BX13	include
1249	dyspepsia	alginic acid	a23C.	A02BX13	include
1250	dyspepsia	alginic acid	a23D.	A02BX13	include
1251	dyspepsia	alginic acid	a23e.	A02BX13	include
1252	dyspepsia	alginic acid	a23E.	A02BX13	include
1253	dyspepsia	alginic acid	a23f.	A02BX13	include
1254	dyspepsia	alginic acid	a23F.	A02BX13	include
1255	dyspepsia	alginic acid	a23G.	A02BX13	include
1256	dyspepsia	alginic acid	a23H.	A02BX13	include
1257	dyspepsia	alginic acid	a23i.	A02BX13	include
1258	dyspepsia	alginic acid	a23I.	A02BX13	include
1259	dyspepsia	alginic acid	a23j.	A02BX13	include
1260	dyspepsia	alginic acid	a23J.	A02BX13	include
1261	dyspepsia	alginic acid	a23k.	A02BX13	include
1262	dyspepsia	alginic acid	a23l.	A02BX13	include
1263	dyspepsia	alginic acid	a23m.	A02BX13	include
1264	dyspepsia	alginic acid	a23n.	A02BX13	include
1265	dyspepsia	alginic acid	a23N.	A02BX13	include
1266	dyspepsia	alginic acid	a23o.	A02BX13	include
1267	dyspepsia	alginic acid	a23O.	A02BX13	include
1268	dyspepsia	alginic acid	a23p.	A02BX13	include
1269	dyspepsia	alginic acid	a23q.	A02BX13	include
1270	dyspepsia	alginic acid	a23s.	A02BX13	include
1271	dyspepsia	alginic acid	a23t.	A02BX13	include
1272	dyspepsia	alginic acid	a23v.	A02BX13	include
1273	dyspepsia	alginic acid	a23w.	A02BX13	include
1274	dyspepsia	alginic acid	a23x.	A02BX13	include
1275	dyspepsia	alginic acid	a23y.	A02BX13	include
1276	dyspepsia	alginic acid	a23z.	A02BX13	include
1277	dyspepsia	alginic acid	a24z.	A02BX13	include
1278	dyspepsia	bismuth subcitrate	a642.	A02BX05	include
1279	dyspepsia	bismuth subcitrate	a643.	A02BX05	include
1280	dyspepsia	bismuth subcitrate	a64y.	A02BX05	include
1281	dyspepsia	bismuth subcitrate	a64z.	A02BX05	include
1282	dyspepsia	carbenoxolone	a66..	A02BX01	include
1283	dyspepsia	carbenoxolone	a661.	A02BX01	include
1284	dyspepsia	carbenoxolone	a662.	A02BX01	include
1285	dyspepsia	carbenoxolone	a66z.	A02BX01	include
1286	dyspepsia	carbenoxolone, combinations excl. psycholeptics	a663.	A02BX51	include
1287	dyspepsia	carbenoxolone, combinations excl. psycholeptics	a664.	A02BX51	include
1288	dyspepsia	cimetidine	a61..	A02BA01	include
1289	dyspepsia	cimetidine	a611.	A02BA01	include
1290	dyspepsia	cimetidine	a612.	A02BA01	include
1291	dyspepsia	cimetidine	a613.	A02BA01	include
1292	dyspepsia	cimetidine	a614.	A02BA01	include
1293	dyspepsia	cimetidine	a615.	A02BA01	include
1294	dyspepsia	cimetidine	a616.	A02BA01	include
1295	dyspepsia	cimetidine	a617.	A02BA01	include
1296	dyspepsia	cimetidine	a618.	A02BA01	include
1297	dyspepsia	cimetidine	a619.	A02BA01	include
1298	dyspepsia	cimetidine	a61A.	A02BA01	include
1299	dyspepsia	cimetidine	a61B.	A02BA01	include
1300	dyspepsia	cimetidine	a61C.	A02BA01	include
1301	dyspepsia	cimetidine	a61d.	A02BA01	include
1302	dyspepsia	cimetidine	a61D.	A02BA01	include
1303	dyspepsia	cimetidine	a61e.	A02BA01	include
1304	dyspepsia	cimetidine	a61E.	A02BA01	include
1305	dyspepsia	cimetidine	a61f.	A02BA01	include
1306	dyspepsia	cimetidine	a61F.	A02BA01	include
1307	dyspepsia	cimetidine	a61g.	A02BA01	include
1308	dyspepsia	cimetidine	a61G.	A02BA01	include
1309	dyspepsia	cimetidine	a61H.	A02BA01	include
1310	dyspepsia	cimetidine	a61I.	A02BA01	include
1311	dyspepsia	cimetidine	a61J.	A02BA01	include
1312	dyspepsia	cimetidine	a61K.	A02BA01	include
1313	dyspepsia	cimetidine	a61L.	A02BA01	include
1314	dyspepsia	cimetidine	a61M.	A02BA01	include
1315	dyspepsia	cimetidine	a61N.	A02BA01	include
1316	dyspepsia	cimetidine	a61O.	A02BA01	include
1317	dyspepsia	cimetidine	a61P.	A02BA01	include
1318	dyspepsia	cimetidine	a61Q.	A02BA01	include
1319	dyspepsia	cimetidine	a61R.	A02BA01	include
1320	dyspepsia	cimetidine	a61S.	A02BA01	include
1321	dyspepsia	cimetidine	a61u.	A02BA01	include
1322	dyspepsia	cimetidine	a61v.	A02BA01	include
1323	dyspepsia	cimetidine	a61w.	A02BA01	include
1324	dyspepsia	cimetidine	a61x.	A02BA01	include
1325	dyspepsia	cimetidine	a61y.	A02BA01	include
1326	dyspepsia	cimetidine	a61z.	A02BA01	include
1327	dyspepsia	cimetidine, combinations	a61a.	A02BA51	include
1328	dyspepsia	cimetidine, combinations	a61b.	A02BA51	include
1329	dyspepsia	cimetidine, combinations	a61s.	A02BA51	include
1330	dyspepsia	cimetidine, combinations	a61t.	A02BA51	include
1331	dyspepsia	cimetidine, combinations	a61T.	A02BA51	include
1332	dyspepsia	cimetidine, combinations	a61U.	A02BA51	include
1333	dyspepsia	esomeprazole	a6h..	A02BC05	include
1334	dyspepsia	esomeprazole	a6h1.	A02BC05	include
1335	dyspepsia	esomeprazole	a6h2.	A02BC05	include
1336	dyspepsia	esomeprazole	a6h3.	A02BC05	include
1337	dyspepsia	esomeprazole	a6h4.	A02BC05	include
1338	dyspepsia	esomeprazole	a6h5.	A02BC05	include
1339	dyspepsia	esomeprazole	a6h6.	A02BC05	include
1340	dyspepsia	esomeprazole	a6hu.	A02BC05	include
1341	dyspepsia	esomeprazole	a6hv.	A02BC05	include
1342	dyspepsia	esomeprazole	a6hw.	A02BC05	include
1343	dyspepsia	esomeprazole	a6hx.	A02BC05	include
1344	dyspepsia	esomeprazole	a6hy.	A02BC05	include
1345	dyspepsia	esomeprazole	a6hz.	A02BC05	include
1346	dyspepsia	famotidine	a24x.	A02BA03	include
1347	dyspepsia	famotidine	a68..	A02BA03	include
1348	dyspepsia	famotidine	a681.	A02BA03	include
1349	dyspepsia	famotidine	a682.	A02BA03	include
1350	dyspepsia	famotidine	a683.	A02BA03	include
1351	dyspepsia	famotidine	a684.	A02BA03	include
1352	dyspepsia	lansoprazole	a6c..	A02BC03	include
1353	dyspepsia	lansoprazole	a6c1.	A02BC03	include
1354	dyspepsia	lansoprazole	a6c2.	A02BC03	include
1355	dyspepsia	lansoprazole	a6c3.	A02BC03	include
1356	dyspepsia	lansoprazole	a6c4.	A02BC03	include
1357	dyspepsia	lansoprazole	a6c5.	A02BC03	include
1358	dyspepsia	lansoprazole	a6c6.	A02BC03	include
1359	dyspepsia	lansoprazole	a6c7.	A02BC03	include
1360	dyspepsia	lansoprazole	a6c8.	A02BC03	include
1361	dyspepsia	lansoprazole	a6c9.	A02BC03	include
1362	dyspepsia	lansoprazole	a6cA.	A02BC03	include
1363	dyspepsia	misoprostol	a6a..	A02BB01	include
1364	dyspepsia	misoprostol	a6a1.	A02BB01	include
1365	dyspepsia	misoprostol	a6a2.	A02BB01	include
1366	dyspepsia	nizatidine	a69..	A02BA04	include
1367	dyspepsia	nizatidine	a691.	A02BA04	include
1368	dyspepsia	nizatidine	a692.	A02BA04	include
1369	dyspepsia	nizatidine	a693.	A02BA04	include
1370	dyspepsia	nizatidine	a694.	A02BA04	include
1371	dyspepsia	nizatidine	a695.	A02BA04	include
1372	dyspepsia	nizatidine	a696.	A02BA04	include
1373	dyspepsia	nizatidine	a697.	A02BA04	include
1374	dyspepsia	nizatidine	a698.	A02BA04	include
1375	dyspepsia	omeprazole	a6b..	A02BC01	include
1376	dyspepsia	omeprazole	a6b1.	A02BC01	include
1377	dyspepsia	omeprazole	a6b2.	A02BC01	include
1378	dyspepsia	omeprazole	a6b3.	A02BC01	include
1379	dyspepsia	omeprazole	a6b4.	A02BC01	include
1380	dyspepsia	omeprazole	a6b5.	A02BC01	include
1381	dyspepsia	omeprazole	a6b6.	A02BC01	include
1382	dyspepsia	omeprazole	a6b7.	A02BC01	include
1383	dyspepsia	omeprazole	a6b8.	A02BC01	include
1384	dyspepsia	omeprazole	a6b9.	A02BC01	include
1385	dyspepsia	omeprazole	a6bA.	A02BC01	include
1386	dyspepsia	omeprazole	a6bB.	A02BC01	include
1387	dyspepsia	omeprazole	a6bC.	A02BC01	include
1388	dyspepsia	omeprazole	a6bD.	A02BC01	include
1389	dyspepsia	omeprazole	a6bE.	A02BC01	include
1390	dyspepsia	omeprazole	a6bF.	A02BC01	include
1391	dyspepsia	omeprazole	a6bG.	A02BC01	include
1392	dyspepsia	omeprazole	a6bH.	A02BC01	include
1393	dyspepsia	omeprazole	a6bI.	A02BC01	include
1394	dyspepsia	omeprazole	a6bJ.	A02BC01	include
1395	dyspepsia	omeprazole	a6bK.	A02BC01	include
1396	dyspepsia	omeprazole	a6bL.	A02BC01	include
1397	dyspepsia	omeprazole	a6bM.	A02BC01	include
1398	dyspepsia	omeprazole	a6bN.	A02BC01	include
1399	dyspepsia	omeprazole	a6bO.	A02BC01	include
1400	dyspepsia	omeprazole	a6bP.	A02BC01	include
1401	dyspepsia	omeprazole	a6bQ.	A02BC01	include
1402	dyspepsia	omeprazole	a6bR.	A02BC01	include
1403	dyspepsia	omeprazole	a6bS.	A02BC01	include
1404	dyspepsia	omeprazole	a6bu.	A02BC01	include
1405	dyspepsia	omeprazole	a6bv.	A02BC01	include
1406	dyspepsia	omeprazole	a6bw.	A02BC01	include
1407	dyspepsia	omeprazole	a6bx.	A02BC01	include
1408	dyspepsia	omeprazole	a6by.	A02BC01	include
1409	dyspepsia	omeprazole	a6bz.	A02BC01	include
1410	dyspepsia	pantoprazole	a6e..	A02BC02	include
1411	dyspepsia	pantoprazole	a6e1.	A02BC02	include
1412	dyspepsia	pantoprazole	a6e2.	A02BC02	include
1413	dyspepsia	pantoprazole	a6e3.	A02BC02	include
1414	dyspepsia	pantoprazole	a6e4.	A02BC02	include
1415	dyspepsia	pantoprazole	a6e5.	A02BC02	include
1416	dyspepsia	pantoprazole	a6e6.	A02BC02	include
1417	dyspepsia	pantoprazole	a6e7.	A02BC02	include
1418	dyspepsia	pirenzepine	a63..	A02BX03	include
1419	dyspepsia	pirenzepine	a631.	A02BX03	include
1420	dyspepsia	pirenzepine	a63z.	A02BX03	include
1421	dyspepsia	rabeprazole	a6f..	A02BC04	include
1422	dyspepsia	rabeprazole	a6f1.	A02BC04	include
1423	dyspepsia	rabeprazole	a6f2.	A02BC04	include
1424	dyspepsia	rabeprazole	a6f3.	A02BC04	include
1425	dyspepsia	rabeprazole	a6f4.	A02BC04	include
1426	dyspepsia	ranitidine	a62..	A02BA02	include
1427	dyspepsia	ranitidine	a621.	A02BA02	include
1428	dyspepsia	ranitidine	a622.	A02BA02	include
1429	dyspepsia	ranitidine	a623.	A02BA02	include
1430	dyspepsia	ranitidine	a624.	A02BA02	include
1431	dyspepsia	ranitidine	a625.	A02BA02	include
1432	dyspepsia	ranitidine	a626.	A02BA02	include
1433	dyspepsia	ranitidine	a627.	A02BA02	include
1434	dyspepsia	ranitidine	a628.	A02BA02	include
1435	dyspepsia	ranitidine	a629.	A02BA02	include
1436	dyspepsia	ranitidine	a62A.	A02BA02	include
1437	dyspepsia	ranitidine	a62B.	A02BA02	include
1438	dyspepsia	ranitidine	a62C.	A02BA02	include
1439	dyspepsia	ranitidine	a62D.	A02BA02	include
1440	dyspepsia	ranitidine	a62E.	A02BA02	include
1441	dyspepsia	ranitidine	a62F.	A02BA02	include
1442	dyspepsia	ranitidine	a62G.	A02BA02	include
1443	dyspepsia	ranitidine	a62H.	A02BA02	include
1444	dyspepsia	ranitidine	a62I.	A02BA02	include
1445	dyspepsia	ranitidine	a62J.	A02BA02	include
1446	dyspepsia	ranitidine	a62K.	A02BA02	include
1447	dyspepsia	ranitidine	a62L.	A02BA02	include
1448	dyspepsia	ranitidine	a62M.	A02BA02	include
1449	dyspepsia	ranitidine	a62N.	A02BA02	include
1450	dyspepsia	ranitidine	a62O.	A02BA02	include
1451	dyspepsia	ranitidine	a62P.	A02BA02	include
1452	dyspepsia	ranitidine	a62Q.	A02BA02	include
1453	dyspepsia	ranitidine	a62u.	A02BA02	include
1454	dyspepsia	ranitidine	a62v.	A02BA02	include
1455	dyspepsia	ranitidine	a62w.	A02BA02	include
1456	dyspepsia	ranitidine	a62x.	A02BA02	include
1457	dyspepsia	ranitidine	a62y.	A02BA02	include
1458	dyspepsia	ranitidine	a62z.	A02BA02	include
1459	dyspepsia	ranitidine bismuth citrate	a6d..	A02BA07	include
1460	dyspepsia	ranitidine bismuth citrate	a6d1.	A02BA07	include
1461	dyspepsia	ranitidine bismuth citrate	a6d2.	A02BA07	include
1462	dyspepsia	sucralfate	a65..	A02BX02	include
1463	dyspepsia	sucralfate	a651.	A02BX02	include
1464	dyspepsia	sucralfate	a652.	A02BX02	include
1465	dyspepsia	sucralfate	a65y.	A02BX02	include
1466	dyspepsia	sucralfate	a65z.	A02BX02	include
1467	epilepsy		dnc..	N03AE	include
1468	epilepsy		dnc1.	N03AE	include
1469	epilepsy		do...	N03A	include
1470	epilepsy		do1..	N03AE	include
1471	epilepsy		do11.	N03AE	include
1472	epilepsy		do12.	N03AE	include
1473	epilepsy		do14.	N03AE	include
1474	epilepsy		do15.	N03AE	include
1475	epilepsy		do16.	N03AE	include
1476	epilepsy		do18.	N03AE	include
1477	epilepsy		do19.	N03AE	include
1478	epilepsy		do1A.	N03AE	include
1479	epilepsy		do1B.	N03AE	include
1480	epilepsy		do1t.	N03AE	include
1481	epilepsy		do1u.	N03AE	include
1482	epilepsy		do1v.	N03AE	include
1483	epilepsy		do1w.	N03AE	include
1484	epilepsy		do1x.	N03AE	include
1485	epilepsy		do1y.	N03AE	include
1486	epilepsy	beclamide	dn2..	N03AX30	include
1487	epilepsy	beclamide	dn21.	N03AX30	include
1488	epilepsy	beclamide	dn2z.	N03AX30	include
1489	epilepsy	brivaracetam	dnx..	N03AX23	include
1490	epilepsy	brivaracetam	dnx2.	N03AX23	include
1491	epilepsy	brivaracetam	dnx4.	N03AX23	include
1492	epilepsy	brivaracetam	dnx6.	N03AX23	include
1493	epilepsy	brivaracetam	dnx8.	N03AX23	include
1494	epilepsy	brivaracetam	dnxA.	N03AX23	include
1495	epilepsy	brivaracetam	dnxC.	N03AX23	include
1496	epilepsy	brivaracetam	dnxE.	N03AX23	include
1497	epilepsy	carbamazepine	dn3..	N03AF01	include
1498	epilepsy	carbamazepine	dn31.	N03AF01	include
1499	epilepsy	carbamazepine	dn32.	N03AF01	include
1500	epilepsy	carbamazepine	dn33.	N03AF01	include
1501	epilepsy	carbamazepine	dn34.	N03AF01	include
1502	epilepsy	carbamazepine	dn35.	N03AF01	include
1503	epilepsy	carbamazepine	dn36.	N03AF01	include
1504	epilepsy	carbamazepine	dn37.	N03AF01	include
1505	epilepsy	carbamazepine	dn38.	N03AF01	include
1506	epilepsy	carbamazepine	dn39.	N03AF01	include
1507	epilepsy	carbamazepine	dn3a.	N03AF01	include
1508	epilepsy	carbamazepine	dn3A.	N03AF01	include
1509	epilepsy	carbamazepine	dn3b.	N03AF01	include
1510	epilepsy	carbamazepine	dn3B.	N03AF01	include
1511	epilepsy	carbamazepine	dn3c.	N03AF01	include
1512	epilepsy	carbamazepine	dn3C.	N03AF01	include
1513	epilepsy	carbamazepine	dn3d.	N03AF01	include
1514	epilepsy	carbamazepine	dn3D.	N03AF01	include
1515	epilepsy	carbamazepine	dn3e.	N03AF01	include
1516	epilepsy	carbamazepine	dn3E.	N03AF01	include
1517	epilepsy	carbamazepine	dn3f.	N03AF01	include
1518	epilepsy	carbamazepine	dn3F.	N03AF01	include
1519	epilepsy	carbamazepine	dn3G.	N03AF01	include
1520	epilepsy	carbamazepine	dn3H.	N03AF01	include
1521	epilepsy	carbamazepine	dn3I.	N03AF01	include
1522	epilepsy	carbamazepine	dn3J.	N03AF01	include
1523	epilepsy	carbamazepine	dn3K.	N03AF01	include
1524	epilepsy	carbamazepine	dn3v.	N03AF01	include
1525	epilepsy	carbamazepine	dn3w.	N03AF01	include
1526	epilepsy	carbamazepine	dn3x.	N03AF01	include
1527	epilepsy	carbamazepine	dn3y.	N03AF01	include
1528	epilepsy	carbamazepine	dn3z.	N03AF01	include
1529	epilepsy	clonazepam	dn4..	N03AE01	include
1530	epilepsy	clonazepam	dn41.	N03AE01	include
1531	epilepsy	clonazepam	dn42.	N03AE01	include
1532	epilepsy	clonazepam	dn4w.	N03AE01	include
1533	epilepsy	clonazepam	dn4x.	N03AE01	include
1534	epilepsy	clonazepam	dn4y.	N03AE01	include
1535	epilepsy	clonazepam	dn4z.	N03AE01	include
1536	epilepsy	clonazepam	do2..	N03AE01	include
1537	epilepsy	clonazepam	do21.	N03AE01	include
1538	epilepsy	clonazepam	do2z.	N03AE01	include
1539	epilepsy	eslicarbazepine	dnu..	N03AF04	include
1540	epilepsy	eslicarbazepine	dnu1.	N03AF04	include
1541	epilepsy	eslicarbazepine	dnu2.	N03AF04	include
1542	epilepsy	ethosuximide	dn5..	N03AD01	include
1543	epilepsy	ethosuximide	dn53.	N03AD01	include
1544	epilepsy	ethosuximide	dn54.	N03AD01	include
1545	epilepsy	ethosuximide	dn55.	N03AD01	include
1546	epilepsy	ethosuximide	dn56.	N03AD01	include
1547	epilepsy	ethosuximide	dn5x.	N03AD01	include
1548	epilepsy	ethosuximide	dn5y.	N03AD01	include
1549	epilepsy	ethosuximide	dn5z.	N03AD01	include
1550	epilepsy	fosphenytoin	dni..	N03AB05	include
1551	epilepsy	fosphenytoin	dni1.	N03AB05	include
1552	epilepsy	fosphenytoin	dni2.	N03AB05	include
1553	epilepsy	gabapentin	dnj..	N03AX12	include
1554	epilepsy	gabapentin	dnj1.	N03AX12	include
1555	epilepsy	gabapentin	dnj2.	N03AX12	include
1556	epilepsy	gabapentin	dnj3.	N03AX12	include
1557	epilepsy	gabapentin	dnj4.	N03AX12	include
1558	epilepsy	gabapentin	dnj5.	N03AX12	include
1559	epilepsy	gabapentin	dnj6.	N03AX12	include
1560	epilepsy	gabapentin	dnj7.	N03AX12	include
1561	epilepsy	gabapentin	dnj8.	N03AX12	include
1562	epilepsy	gabapentin	dnj9.	N03AX12	include
1563	epilepsy	gabapentin	dnjA.	N03AX12	include
1564	epilepsy	gabapentin	dnjx.	N03AX12	include
1565	epilepsy	gabapentin	dnjy.	N03AX12	include
1566	epilepsy	gabapentin	dnjz.	N03AX12	include
1567	epilepsy	lacosamide	dnt..	N03AX18	include
1568	epilepsy	lacosamide	dnt1.	N03AX18	include
1569	epilepsy	lacosamide	dnt2.	N03AX18	include
1570	epilepsy	lacosamide	dnt3.	N03AX18	include
1571	epilepsy	lacosamide	dnt4.	N03AX18	include
1572	epilepsy	lacosamide	dnt5.	N03AX18	include
1573	epilepsy	lacosamide	dnt6.	N03AX18	include
1574	epilepsy	lacosamide	dnt7.	N03AX18	include
1575	epilepsy	lacosamide	dnt8.	N03AX18	include
1576	epilepsy	lacosamide	dnt9.	N03AX18	include
1577	epilepsy	lacosamide	dntA.	N03AX18	include
1578	epilepsy	lacosamide	dntB.	N03AX18	include
1579	epilepsy	lacosamide	dntC.	N03AX18	include
1580	epilepsy	lacosamide	dntD.	N03AX18	include
1581	epilepsy	lacosamide	dntE.	N03AX18	include
1582	epilepsy	lamotrigine	dnf..	N03AX09	include
1583	epilepsy	lamotrigine	dnf1.	N03AX09	include
1584	epilepsy	lamotrigine	dnf2.	N03AX09	include
1585	epilepsy	lamotrigine	dnf3.	N03AX09	include
1586	epilepsy	lamotrigine	dnf4.	N03AX09	include
1587	epilepsy	lamotrigine	dnf5.	N03AX09	include
1588	epilepsy	lamotrigine	dnf6.	N03AX09	include
1589	epilepsy	lamotrigine	dnf7.	N03AX09	include
1590	epilepsy	lamotrigine	dnf8.	N03AX09	include
1591	epilepsy	lamotrigine	dnf9.	N03AX09	include
1592	epilepsy	lamotrigine	dnfA.	N03AX09	include
1593	epilepsy	lamotrigine	dnfB.	N03AX09	include
1594	epilepsy	lamotrigine	dnfC.	N03AX09	include
1595	epilepsy	lamotrigine	dnfD.	N03AX09	include
1596	epilepsy	lamotrigine	dnfE.	N03AX09	include
1597	epilepsy	lamotrigine	dnfF.	N03AX09	include
1598	epilepsy	lamotrigine	dnfG.	N03AX09	include
1599	epilepsy	lamotrigine	dnfH.	N03AX09	include
1600	epilepsy	lamotrigine	dnfJ.	N03AX09	include
1601	epilepsy	lamotrigine	dnfz.	N03AX09	include
1602	epilepsy	levetiracetam	dno..	N03AX14	include
1603	epilepsy	levetiracetam	dno1.	N03AX14	include
1604	epilepsy	levetiracetam	dno2.	N03AX14	include
1605	epilepsy	levetiracetam	dno3.	N03AX14	include
1606	epilepsy	levetiracetam	dno4.	N03AX14	include
1607	epilepsy	levetiracetam	dno5.	N03AX14	include
1608	epilepsy	levetiracetam	dno6.	N03AX14	include
1609	epilepsy	levetiracetam	dno7.	N03AX14	include
1610	epilepsy	levetiracetam	dno8.	N03AX14	include
1611	epilepsy	levetiracetam	dno9.	N03AX14	include
1612	epilepsy	levetiracetam	dnor.	N03AX14	include
1613	epilepsy	levetiracetam	dnos.	N03AX14	include
1614	epilepsy	levetiracetam	dnot.	N03AX14	include
1615	epilepsy	levetiracetam	dnou.	N03AX14	include
1616	epilepsy	levetiracetam	dnov.	N03AX14	include
1617	epilepsy	levetiracetam	dnow.	N03AX14	include
1618	epilepsy	levetiracetam	dnox.	N03AX14	include
1619	epilepsy	levetiracetam	dnoy.	N03AX14	include
1620	epilepsy	levetiracetam	dnoz.	N03AX14	include
1621	epilepsy	methylphenobarbital	dn6..	N03AA01	include
1622	epilepsy	methylphenobarbital	dn61.	N03AA01	include
1623	epilepsy	methylphenobarbital	dn62.	N03AA01	include
1624	epilepsy	methylphenobarbital	dn63.	N03AA01	include
1625	epilepsy	methylphenobarbital	dn6x.	N03AA01	include
1626	epilepsy	methylphenobarbital	dn6y.	N03AA01	include
1627	epilepsy	methylphenobarbital	dn6z.	N03AA01	include
1628	epilepsy	oxcarbazepine	dnm..	N03AF02	include
1629	epilepsy	oxcarbazepine	dnm1.	N03AF02	include
1630	epilepsy	oxcarbazepine	dnm2.	N03AF02	include
1631	epilepsy	oxcarbazepine	dnm3.	N03AF02	include
1632	epilepsy	oxcarbazepine	dnm4.	N03AF02	include
1633	epilepsy	oxcarbazepine	dnmw.	N03AF02	include
1634	epilepsy	oxcarbazepine	dnmx.	N03AF02	include
1635	epilepsy	oxcarbazepine	dnmy.	N03AF02	include
1636	epilepsy	oxcarbazepine	dnmz.	N03AF02	include
1637	epilepsy	perampanel	dnw..	N03AX22	include
1638	epilepsy	perampanel	dnw1.	N03AX22	include
1639	epilepsy	perampanel	dnw2.	N03AX22	include
1640	epilepsy	perampanel	dnw3.	N03AX22	include
1641	epilepsy	perampanel	dnw4.	N03AX22	include
1642	epilepsy	perampanel	dnw5.	N03AX22	include
1643	epilepsy	perampanel	dnw6.	N03AX22	include
1644	epilepsy	perampanel	dnwu.	N03AX22	include
1645	epilepsy	perampanel	dnwv.	N03AX22	include
1646	epilepsy	perampanel	dnww.	N03AX22	include
1647	epilepsy	perampanel	dnwx.	N03AX22	include
1648	epilepsy	perampanel	dnwy.	N03AX22	include
1649	epilepsy	perampanel	dnwz.	N03AX22	include
1650	epilepsy	phenobarbital	dn7..	N03AA02	include
1651	epilepsy	phenobarbital	dn71.	N03AA02	include
1652	epilepsy	phenobarbital	dn72.	N03AA02	include
1653	epilepsy	phenobarbital	dn73.	N03AA02	include
1654	epilepsy	phenobarbital	dn74.	N03AA02	include
1655	epilepsy	phenobarbital	dn75.	N03AA02	include
1656	epilepsy	phenobarbital	dn76.	N03AA02	include
1657	epilepsy	phenobarbital	dn77.	N03AA02	include
1658	epilepsy	phenobarbital	dn78.	N03AA02	include
1659	epilepsy	phenobarbital	dn79.	N03AA02	include
1660	epilepsy	phenobarbital	dn7a.	N03AA02	include
1661	epilepsy	phenobarbital	dn7b.	N03AA02	include
1662	epilepsy	phenobarbital	dn7c.	N03AA02	include
1663	epilepsy	phenobarbital	dn7d.	N03AA02	include
1664	epilepsy	phenytoin	bc6..	N03AB02	include
1665	epilepsy	phenytoin	bc61.	N03AB02	include
1666	epilepsy	phenytoin	bc62.	N03AB02	include
1667	epilepsy	phenytoin	dn8..	N03AB02	include
1668	epilepsy	phenytoin	dn81.	N03AB02	include
1669	epilepsy	phenytoin	dn82.	N03AB02	include
1670	epilepsy	phenytoin	dn83.	N03AB02	include
1671	epilepsy	phenytoin	dn8y.	N03AB02	include
1672	epilepsy	phenytoin	dn8z.	N03AB02	include
1673	epilepsy	phenytoin	dn9..	N03AB02	include
1674	epilepsy	phenytoin	dn91.	N03AB02	include
1675	epilepsy	phenytoin	dn92.	N03AB02	include
1676	epilepsy	phenytoin	dn93.	N03AB02	include
1677	epilepsy	phenytoin	dn94.	N03AB02	include
1678	epilepsy	phenytoin	dn95.	N03AB02	include
1679	epilepsy	phenytoin	dn96.	N03AB02	include
1680	epilepsy	phenytoin	dn97.	N03AB02	include
1681	epilepsy	phenytoin	dn98.	N03AB02	include
1682	epilepsy	phenytoin	dn9w.	N03AB02	include
1683	epilepsy	phenytoin	dn9x.	N03AB02	include
1684	epilepsy	phenytoin	dn9y.	N03AB02	include
1685	epilepsy	phenytoin	dn9z.	N03AB02	include
1686	epilepsy	phenytoin	do6..	N03AB02	include
1687	epilepsy	phenytoin	do61.	N03AB02	include
1688	epilepsy	phenytoin	do6z.	N03AB02	include
1689	epilepsy	pregabalin	dnp..	N03AX16	include
1690	epilepsy	pregabalin	dnp1.	N03AX16	include
1691	epilepsy	pregabalin	dnp2.	N03AX16	include
1692	epilepsy	pregabalin	dnp3.	N03AX16	include
1693	epilepsy	pregabalin	dnp4.	N03AX16	include
1694	epilepsy	pregabalin	dnp5.	N03AX16	include
1695	epilepsy	pregabalin	dnp6.	N03AX16	include
1696	epilepsy	pregabalin	dnp7.	N03AX16	include
1697	epilepsy	pregabalin	dnp8.	N03AX16	include
1698	epilepsy	pregabalin	dnp9.	N03AX16	include
1699	epilepsy	pregabalin	dnpr.	N03AX16	include
1700	epilepsy	pregabalin	dnps.	N03AX16	include
1701	epilepsy	pregabalin	dnpt.	N03AX16	include
1702	epilepsy	pregabalin	dnpu.	N03AX16	include
1703	epilepsy	pregabalin	dnpv.	N03AX16	include
1704	epilepsy	pregabalin	dnpw.	N03AX16	include
1705	epilepsy	pregabalin	dnpx.	N03AX16	include
1706	epilepsy	pregabalin	dnpy.	N03AX16	include
1707	epilepsy	pregabalin	dnpz.	N03AX16	include
1708	epilepsy	primidone	dna..	N03AA03	include
1709	epilepsy	primidone	dna1.	N03AA03	include
1710	epilepsy	primidone	dna2.	N03AA03	include
1711	epilepsy	primidone	dna3.	N03AA03	include
1712	epilepsy	primidone	dnax.	N03AA03	include
1713	epilepsy	primidone	dnay.	N03AA03	include
1714	epilepsy	primidone	dnaz.	N03AA03	include
1715	epilepsy	retigabine	dnv..	N03AX21	include
1716	epilepsy	retigabine	dnv1.	N03AX21	include
1717	epilepsy	retigabine	dnv2.	N03AX21	include
1718	epilepsy	retigabine	dnv3.	N03AX21	include
1719	epilepsy	retigabine	dnv4.	N03AX21	include
1720	epilepsy	retigabine	dnv5.	N03AX21	include
1721	epilepsy	retigabine	dnv6.	N03AX21	include
1722	epilepsy	retigabine	dnv7.	N03AX21	include
1723	epilepsy	retigabine	dnv8.	N03AX21	include
1724	epilepsy	retigabine	dnv9.	N03AX21	include
1725	epilepsy	retigabine	dnvA.	N03AX21	include
1726	epilepsy	retigabine	dnvB.	N03AX21	include
1727	epilepsy	retigabine	dnvC.	N03AX21	include
1728	epilepsy	rufinamide	dnr..	N03AF03	include
1729	epilepsy	rufinamide	dnr1.	N03AF03	include
1730	epilepsy	rufinamide	dnr2.	N03AF03	include
1731	epilepsy	rufinamide	dnr3.	N03AF03	include
1732	epilepsy	rufinamide	dnr4.	N03AF03	include
1733	epilepsy	rufinamide	dnrw.	N03AF03	include
1734	epilepsy	rufinamide	dnrx.	N03AF03	include
1735	epilepsy	rufinamide	dnry.	N03AF03	include
1736	epilepsy	rufinamide	dnrz.	N03AF03	include
1737	epilepsy	stiripentol	dns..	N03AX17	include
1738	epilepsy	stiripentol	dns1.	N03AX17	include
1739	epilepsy	stiripentol	dns2.	N03AX17	include
1740	epilepsy	stiripentol	dns3.	N03AX17	include
1741	epilepsy	stiripentol	dns4.	N03AX17	include
1742	epilepsy	stiripentol	dnsw.	N03AX17	include
1743	epilepsy	stiripentol	dnsx.	N03AX17	include
1744	epilepsy	stiripentol	dnsy.	N03AX17	include
1745	epilepsy	stiripentol	dnsz.	N03AX17	include
1746	epilepsy	tiagabine	dnl..	N03AG06	include
1747	epilepsy	tiagabine	dnl1.	N03AG06	include
1748	epilepsy	tiagabine	dnl2.	N03AG06	include
1749	epilepsy	tiagabine	dnl3.	N03AG06	include
1750	epilepsy	tiagabine	dnl4.	N03AG06	include
1751	epilepsy	tiagabine	dnl5.	N03AG06	include
1752	epilepsy	tiagabine	dnl6.	N03AG06	include
1753	epilepsy	topiramate	dnk..	N03AX11	include
1754	epilepsy	topiramate	dnk1.	N03AX11	include
1755	epilepsy	topiramate	dnk2.	N03AX11	include
1756	epilepsy	topiramate	dnk3.	N03AX11	include
1757	epilepsy	topiramate	dnk4.	N03AX11	include
1758	epilepsy	topiramate	dnk5.	N03AX11	include
1759	epilepsy	topiramate	dnk6.	N03AX11	include
1760	epilepsy	topiramate	dnk7.	N03AX11	include
1761	epilepsy	topiramate	dnk8.	N03AX11	include
1762	epilepsy	topiramate	dnk9.	N03AX11	include
1763	epilepsy	topiramate	dnkA.	N03AX11	include
1764	epilepsy	topiramate	dnkB.	N03AX11	include
1765	epilepsy	topiramate	dnkC.	N03AX11	include
1766	epilepsy	topiramate	dnkD.	N03AX11	include
1767	epilepsy	topiramate	dnkE.	N03AX11	include
1768	epilepsy	valproic acid	dnb..	N03AG01	include
1769	epilepsy	valproic acid	dnb1.	N03AG01	include
1770	epilepsy	valproic acid	dnb2.	N03AG01	include
1771	epilepsy	valproic acid	dnb3.	N03AG01	include
1772	epilepsy	valproic acid	dnb4.	N03AG01	include
1773	epilepsy	valproic acid	dnb5.	N03AG01	include
1774	epilepsy	valproic acid	dnb6.	N03AG01	include
1775	epilepsy	valproic acid	dnb7.	N03AG01	include
1776	epilepsy	valproic acid	dnb8.	N03AG01	include
1777	epilepsy	valproic acid	dnb9.	N03AG01	include
1778	epilepsy	valproic acid	dnba.	N03AG01	include
1779	epilepsy	valproic acid	dnbA.	N03AG01	include
1780	epilepsy	valproic acid	dnbb.	N03AG01	include
1781	epilepsy	valproic acid	dnbB.	N03AG01	include
1782	epilepsy	valproic acid	dnbc.	N03AG01	include
1783	epilepsy	valproic acid	dnbC.	N03AG01	include
1784	epilepsy	valproic acid	dnbd.	N03AG01	include
1785	epilepsy	valproic acid	dnbD.	N03AG01	include
1786	epilepsy	valproic acid	dnbe.	N03AG01	include
1787	epilepsy	valproic acid	dnbE.	N03AG01	include
1788	epilepsy	valproic acid	dnbF.	N03AG01	include
1789	epilepsy	valproic acid	dnbG.	N03AG01	include
1790	epilepsy	valproic acid	dnbH.	N03AG01	include
1791	epilepsy	valproic acid	dnbI.	N03AG01	include
1792	epilepsy	valproic acid	dnbJ.	N03AG01	include
1793	epilepsy	valproic acid	dnbK.	N03AG01	include
1794	epilepsy	valproic acid	dnbL.	N03AG01	include
1795	epilepsy	valproic acid	dnbM.	N03AG01	include
1796	epilepsy	valproic acid	dnbn.	N03AG01	include
1797	epilepsy	valproic acid	dnbN.	N03AG01	include
1798	epilepsy	valproic acid	dnbo.	N03AG01	include
1799	epilepsy	valproic acid	dnbO.	N03AG01	include
1800	epilepsy	valproic acid	dnbp.	N03AG01	include
1801	epilepsy	valproic acid	dnbP.	N03AG01	include
1802	epilepsy	valproic acid	dnbq.	N03AG01	include
1803	epilepsy	valproic acid	dnbQ.	N03AG01	include
1804	epilepsy	valproic acid	dnbr.	N03AG01	include
1805	epilepsy	valproic acid	dnbR.	N03AG01	include
1806	epilepsy	valproic acid	dnbs.	N03AG01	include
1807	epilepsy	valproic acid	dnbS.	N03AG01	include
1808	epilepsy	valproic acid	dnbt.	N03AG01	include
1809	epilepsy	valproic acid	dnbT.	N03AG01	include
1810	epilepsy	valproic acid	dnbu.	N03AG01	include
1811	epilepsy	valproic acid	dnbU.	N03AG01	include
1812	epilepsy	valproic acid	dnbv.	N03AG01	include
1813	epilepsy	valproic acid	dnbw.	N03AG01	include
1814	epilepsy	valproic acid	dnbx.	N03AG01	include
1815	epilepsy	valproic acid	dnby.	N03AG01	include
1816	epilepsy	valproic acid	dnbz.	N03AG01	include
1817	epilepsy	valproic acid	dnh..	N03AG01	include
1818	epilepsy	valproic acid	dnh1.	N03AG01	include
1819	epilepsy	valproic acid	dnh2.	N03AG01	include
1820	epilepsy	valproic acid	dnh3.	N03AG01	include
1821	epilepsy	valproic acid	dnh4.	N03AG01	include
1822	epilepsy	valproic acid	dnh5.	N03AG01	include
1823	epilepsy	valproic acid	dnh6.	N03AG01	include
1824	epilepsy	valproic acid	dnh7.	N03AG01	include
1825	epilepsy	valproic acid	dnh8.	N03AG01	include
1826	epilepsy	valproic acid	dnhy.	N03AG01	include
1827	epilepsy	valproic acid	dnhz.	N03AG01	include
1828	epilepsy	vigabatrin	dne..	N03AG04	include
1829	epilepsy	vigabatrin	dne1.	N03AG04	include
1830	epilepsy	vigabatrin	dne2.	N03AG04	include
1831	epilepsy	vigabatrin	dne3.	N03AG04	include
1832	epilepsy	vigabatrin	dne4.	N03AG04	include
1833	epilepsy	zonisamide	dnq..	N03AX15	include
1834	epilepsy	zonisamide	dnq1.	N03AX15	include
1835	epilepsy	zonisamide	dnq2.	N03AX15	include
1836	epilepsy	zonisamide	dnq3.	N03AX15	include
1837	epilepsy	zonisamide	dnq4.	N03AX15	include
1838	epilepsy	zonisamide	dnq5.	N03AX15	include
1839	epilepsy	zonisamide	dnq6.	N03AX15	include
1840	ibs		a45..	A03AX	include
1841	ibs		a453.	A03AX	include
1842	ibs		a454.	A03AX	include
1843	ibs		a455.	A03AX	include
1844	ibs		a45x.	A03AX	include
1845	ibs		a45y.	A03AX	include
1846	ibs		a45z.	A03AX	include
1847	ibs	alverine	a4d..	A03AX08	include
1848	ibs	alverine	a4d1.	A03AX08	include
1849	ibs	alverine	a4d2.	A03AX08	include
1850	ibs	alverine	a4d3.	A03AX08	include
1851	ibs	alverine	a4d4.	A03AX08	include
1852	ibs	alverine	a4d5.	A03AX08	include
1853	ibs	alverine	a4d6.	A03AX08	include
1854	ibs	alverine	a4d7.	A03AX08	include
1855	ibs	alverine	a4dz.	A03AX08	include
1856	ibs	dicycloverine	a45..	A03AA07	include
1857	ibs	dicycloverine	a45x.	A03AA07	include
1858	ibs	dicycloverine	a45y.	A03AA07	include
1859	ibs	dicycloverine	a45z.	A03AA07	include
1860	ibs	glycopyrronium bromide	a46..	A03AB02	include
1861	ibs	mebeverine	a4e..	A03AA04	include
1862	ibs	mebeverine	a4e1.	A03AA04	include
1863	ibs	mebeverine	a4e2.	A03AA04	include
1864	ibs	mebeverine	a4e3.	A03AA04	include
1865	ibs	mebeverine	a4e4.	A03AA04	include
1866	ibs	mebeverine	a4e5.	A03AA04	include
1867	ibs	mebeverine	a4e6.	A03AA04	include
1868	ibs	mebeverine	a4e7.	A03AA04	include
1869	ibs	mebeverine	a4e8.	A03AA04	include
1870	ibs	mebeverine	a4e9.	A03AA04	include
1871	ibs	mebeverine	a4eA.	A03AA04	include
1872	ibs	mebeverine	a4ev.	A03AA04	include
1873	ibs	mebeverine	a4ew.	A03AA04	include
1874	ibs	mebeverine	a4ex.	A03AA04	include
1875	ibs	mebeverine	a4ey.	A03AA04	include
1876	ibs	mebeverine	a4ez.	A03AA04	include
1877	ibs	mepenzolate	a48..	A03AB12	include
1878	ibs	mepenzolate	a481.	A03AB12	include
1879	ibs	mepenzolate	a48y.	A03AB12	include
1880	ibs	NA	ag1B.	A03AE04	include
1881	ibs	NA	ag1C.	A03AE04	include
1882	ibs	NA	ag1D.	A03AE04	include
1883	ibs	NA	ag1E.	A03AE04	include
1884	ibs	pipenzolate	a49..	A03AB14	include
1885	ibs	pipenzolate	a491.	A03AB14	include
1886	ibs	pipenzolate	a492.	A03AB14	include
1887	ibs	pipenzolate	a493.	A03AB14	include
1888	ibs	pipenzolate	a49z.	A03AB14	include
1889	ibs	piperidolate	a4a..	A03AA30	include
1890	ibs	piperidolate	a4a1.	A03AA30	include
1891	ibs	piperidolate	a4az.	A03AA30	include
1892	ibs	poldine	a4b..	A03AB11	include
1893	ibs	poldine	a4b1.	A03AB11	include
1894	ibs	poldine	a4b2.	A03AB11	include
1895	ibs	poldine	a4by.	A03AB11	include
1896	ibs	poldine	a4bz.	A03AB11	include
1897	ibs	propantheline	a4c..	A03AB05	include
1898	ibs	propantheline	a4c1.	A03AB05	include
1899	ibs	propantheline	a4c2.	A03AB05	include
1900	ibs	silicones	a21F.	A03AX13	include
1901	ibs	silicones	a23h.	A03AX13	include
1902	migraine		dl...	N02C	include
1903	migraine		dl1..	N02C	include
1904	migraine		dl11.	N02C	include
1905	migraine		dl12.	N02C	include
1906	migraine		dl13.	N02C	include
1907	migraine		dl14.	N02C	include
1908	migraine		dl15.	N02C	include
1909	migraine		dl16.	N02C	include
1910	migraine		dl17.	N02C	include
1911	migraine		dl18.	N02C	include
1912	migraine		dl19.	N02C	include
1913	migraine		dl1a.	N02C	include
1914	migraine		dl1A.	N02C	include
1915	migraine		dl1b.	N02C	include
1916	migraine		dl1B.	N02C	include
1917	migraine		dl1C.	N02C	include
1918	migraine		dlE..	N02CC	include
1919	migraine		dlE1.	N02CC	include
1920	migraine		dlE2.	N02CC	include
1921	migraine		dm...	N02C	include
1922	migraine	almotriptan	dlC..	N02CC05	include
1923	migraine	almotriptan	dlC1.	N02CC05	include
1924	migraine	almotriptan	dlCz.	N02CC05	include
1925	migraine	clonidine	dm1..	N02CX02	include
1926	migraine	clonidine	dm11.	N02CX02	include
1927	migraine	clonidine	dm1z.	N02CX02	include
1928	migraine	dihydroergotamine	dl3..	N02CA01	include
1929	migraine	dihydroergotamine	dl31.	N02CA01	include
1930	migraine	dihydroergotamine	dl32.	N02CA01	include
1931	migraine	dihydroergotamine	dl33.	N02CA01	include
1932	migraine	dihydroergotamine	dl3x.	N02CA01	include
1933	migraine	dihydroergotamine	dl3y.	N02CA01	include
1934	migraine	dihydroergotamine	dl3z.	N02CA01	include
1935	migraine	dihydroergotamine	dlB..	N02CA01	include
1936	migraine	dihydroergotamine	dlB1.	N02CA01	include
1937	migraine	dihydroergotamine	dlB2.	N02CA01	include
1938	migraine	eletriptan	dlD..	N02CC06	include
1939	migraine	eletriptan	dlD1.	N02CC06	include
1940	migraine	eletriptan	dlD2.	N02CC06	include
1941	migraine	ergotamine	dl2..	N02CA02	include
1942	migraine	ergotamine	dl23.	N02CA02	include
1943	migraine	ergotamine	dl24.	N02CA02	include
1944	migraine	ergotamine	dl2y.	N02CA02	include
1945	migraine	ergotamine	dl2z.	N02CA02	include
1946	migraine	ergotamine, combinations excl. psycholeptics	dl21.	N02CA52	include
1947	migraine	ergotamine, combinations excl. psycholeptics	dl22.	N02CA52	include
1948	migraine	ergotamine, combinations excl. psycholeptics	dl25.	N02CA52	include
1949	migraine	ergotamine, combinations excl. psycholeptics	dl26.	N02CA52	include
1950	migraine	ergotamine, combinations excl. psycholeptics	dl27.	N02CA52	include
1951	migraine	frovatriptan	dlE..	N02CC07	include
1952	migraine	frovatriptan	dlE1.	N02CC07	include
1953	migraine	lisuride	dq7..	N02CA07	include
1954	migraine	lisuride	dq71.	N02CA07	include
1955	migraine	methysergide	dm2..	N02CA04	include
1956	migraine	methysergide	dm21.	N02CA04	include
1957	migraine	methysergide	dm2z.	N02CA04	include
1958	migraine	naratriptan	dl9..	N02CC02	include
1959	migraine	naratriptan	dl91.	N02CC02	include
1960	migraine	naratriptan	dl92.	N02CC02	include
1961	migraine	pizotifen	dm3..	N02CX01	include
1962	migraine	pizotifen	dm31.	N02CX01	include
1963	migraine	pizotifen	dm32.	N02CX01	include
1964	migraine	pizotifen	dm33.	N02CX01	include
1965	migraine	pizotifen	dm3x.	N02CX01	include
1966	migraine	pizotifen	dm3y.	N02CX01	include
1967	migraine	pizotifen	dm3z.	N02CX01	include
1968	migraine	rizatriptan	dlA..	N02CC04	include
1969	migraine	rizatriptan	dlA1.	N02CC04	include
1970	migraine	rizatriptan	dlA2.	N02CC04	include
1971	migraine	rizatriptan	dlA3.	N02CC04	include
1972	migraine	rizatriptan	dlA4.	N02CC04	include
1973	migraine	rizatriptan	dlA5.	N02CC04	include
1974	migraine	rizatriptan	dlA6.	N02CC04	include
1975	migraine	sumatriptan	dl5..	N02CC01	include
1976	migraine	sumatriptan	dl51.	N02CC01	include
1977	migraine	sumatriptan	dl52.	N02CC01	include
1978	migraine	sumatriptan	dl53.	N02CC01	include
1979	migraine	sumatriptan	dl54.	N02CC01	include
1980	migraine	sumatriptan	dl55.	N02CC01	include
1981	migraine	sumatriptan	dl56.	N02CC01	include
1982	migraine	sumatriptan	dl57.	N02CC01	include
1983	migraine	sumatriptan	dl58.	N02CC01	include
1984	migraine	sumatriptan	dl59.	N02CC01	include
1985	migraine	sumatriptan	dl5A.	N02CC01	include
1986	migraine	sumatriptan	dl5B.	N02CC01	include
1987	migraine	sumatriptan	dl5C.	N02CC01	include
1988	migraine	sumatriptan	dl5D.	N02CC01	include
1989	migraine	sumatriptan	dl5E.	N02CC01	include
1990	migraine	sumatriptan	dl7..	N02CC01	include
1991	migraine	sumatriptan	dl71.	N02CC01	include
1992	migraine	sumatriptan	dl72.	N02CC01	include
1993	migraine	sumatriptan	dl73.	N02CC01	include
1994	migraine	sumatriptan	dl74.	N02CC01	include
1995	migraine	zolmitriptan	dl8..	N02CC03	include
1996	migraine	zolmitriptan	dl81.	N02CC03	include
1997	migraine	zolmitriptan	dl82.	N02CC03	include
1998	migraine	zolmitriptan	dl83.	N02CC03	include
1999	migraine	zolmitriptan	dl84.	N02CC03	include
[truncated: 1,878 more rows]
